# Supplementary material for: Mining of disease-resistance genes in Crocus sativus based on transcriptome sequencing
Source: Front Genet. 2024 Feb 2;15:1349626. doi: 10.3389/fgene.2024.1349626 (PMC10869511; doi:10.3389/fgene.2024.1349626)
Supplement: Supplementary file 2 [file Table1.XLSX]

## Sheet: Table S1
Table S1. Primers used in this study.
Name	Sequeces (5'-3')	Gene
CsActin F	ACCATGTTTCCCGGGATTGC	Actin
CsActin R	TGCGGTGAACGATTGAAGGG
DN4121_c0_g1-qpcr-F	AAAACCTGGTTGCGACACTC	CNL
DN4121_c0_g1-qpcr-R	TTGATGGATGGCAGTGAGGT
DN1464_c0_g2-qpcr-F	CATCCCGACGATCCACAGAT	PP2C
DN1464_c0_g2-qpcr-R	TATCGGCCTTCGGAAAGGTT
DN13429_c0_g1-qpcr-F	GCTCGGAGAAATCATGACTCG	RLK
DN13429_c0_g1-qpcr-R	CGGTCGTCATAGGCTGAGAA
DN668_c0_g1-qpcr-F	ATGCTGGTGGTGACCTACTC	WRKY65
DN668_c0_g1-qpcr-R	TGAAGCCCGAGAACTTGTCT
DN10535_c0_g1-qpcr-F	CAACGATGACATGTGCCGAT	MEKK
DN10535_c0_g1-qpcr-R	GATGGGGCCTTGATCGTTTC
DN20103_c0_g1-qpcr-F	CGGAGATCAAGACACACCCT	RLK
DN20103_c0_g1-qpcr-R	GATCCATGCTCCCACCGATA
DN32037_c0_g2-qpcr-F	CATGCACCTCTTTCGCTCTC	CNL
DN32037_c0_g2-qpcr-R	CATCGAGGTCAAGCACATGG
DN691_c1_g1 -qpcr-F	GAGACCCTTCGCCTACATCA	PR1
DN691_c1_g1 -qpcr-R	CAGCTTGACCACACAACCTC
DN73743_c0_g1-qpcr-F	TTGGAGAAGATAAGGTGAGGCA	RLK
DN73743_c0_g1-qpcr-R	TCTCAGATAAATGACGCTGCC
DN3123_c0_g1-qpcr-F	AAGGTGATCTACGGCAACCA	MKK1
DN3123_c0_g1-qpcr-R	CGGTCTCGTTGCTGATCTTC
DN24610_c0_g3 -qpcr-F	GGCGAACAACACACAGTTCT	WRKY75
DN24610_c0_g3 -qpcr-R	AGGAGCCGAGCAGAAAGAAA
DN2131_c0_g1-qpcr-F	GCAGAAACTGAAGCAGGCAT	CDPK
DN2131_c0_g1-qpcr-R	ACGGGTGGCATAGAACTTCA

## Sheet: Table S2
Table S2. GO analysis in the transcriptome of C. sativus.
Seq Number	GO ID	GO Term	Term type
762	GO:0045182	Translation regulator activity	Molecular_function
1034	GO:0140110	Transcription regulator activity	Molecular_function
2939	GO:0005198	Structural molecule activity	Molecular_function
87	GO:0044183	Protein folding chaperone	Molecular_function
33	GO:0140104	Molecular carrier activity	Molecular_function
228	GO:0016209	Antioxidant activity	Molecular_function
17	GO:0140312	Cargo adaptor activity	Molecular_function
2164	GO:0005215	Transporter activity	Molecular_function
623	GO:0098772	Molecular function regulator	Molecular_function
38	GO:0140299	Small molecule sensor activity	Molecular_function
19150	GO:0005488	Binding	Molecular_function
11	GO:0045735	Nutrient reservoir activity	Molecular_function
147	GO:0031386	Protein tag	Molecular_function
168	GO:0060089	Molecular transducer activity	Molecular_function
16268	GO:0003824	Catalytic activity	Molecular_function
306	GO:0031974	Membrane-enclosed lumen	Cellular_component
7182	GO:0032991	Protein-containing complex	Cellular_component
10127	GO:0044425	Membrane part	Cellular_component
158	GO:0044421	Extracellular region part	Cellular_component
7763	GO:0044422	Organelle part	Cellular_component
11843	GO:0043226	Organelle	Cellular_component
4044	GO:0016020	Membrane	Cellular_component
370	GO:0030054	Cell junction	Cellular_component
469	GO:0005576	Extracellular region	Cellular_component
34	GO:0009295	Nucleoid	Cellular_component
41	GO:0044217	Other organism part	Cellular_component
19344	GO:0044464	Cell part	Cellular_component
372	GO:0099080	Supramolecular complex	Cellular_component
2	GO:0001906	Cell killing	Biological_process
88	GO:0002376	Immune system process	Biological_process
8	GO:0015976	Carbon utilization	Biological_process
4779	GO:0065007	Biological regulation	Biological_process
14078	GO:0008152	Metabolic process	Biological_process
1	GO:0043473	Pigmentation	Biological_process
300	GO:0051704	Multi-organism process	Biological_process
14	GO:0040011	Locomotion	Biological_process
624	GO:0022414	Reproductive process	Biological_process
4	GO:0000003	Reproduction	Biological_process
8	GO:0008283	Cell population proliferation	Biological_process
3412	GO:0071840	Cellular component organization or biogenesis	Biological_process
16177	GO:0009987	Cellular process	Biological_process
989	GO:0032502	Developmental process	Biological_process
598	GO:0032501	Multicellular organismal process	Biological_process
132	GO:0040007	Growth	Biological_process
53	GO:0048511	Rhythmic process	Biological_process
3173	GO:0051179	Localization	Biological_process
3	GO:0022610	Biological adhesion	Biological_process
67	GO:0098754	Detoxification	Biological_process
1	GO:0023052	Signaling	Biological_process
13	GO:0019740	Nitrogen utilization	Biological_process
2401	GO:0050896	Response to stimulus	Biological_process

## Sheet: Table S3
Table S3. KEGG analysis in the transcriptome of C. sativus.
First Category	Second Category	Number
Genetic Information Processing	Translation	3705
Metabolism	Carbohydrate metabolism	1986
Genetic Information Processing	Folding, sorting and degradation	1859
Cellular Processes	Transport and catabolism	1364
Metabolism	Energy metabolism	1242
Metabolism	Amino acid metabolism	1230
Metabolism	Lipid metabolism	823
Genetic Information Processing	Transcription	795
Metabolism	Global and overview maps	639
Environmental Information Processing	Signal transduction	587
Metabolism	Metabolism of cofactors and vitamins	543
Organismal Systems	Environmental adaptation	491
Metabolism	Metabolism of other amino acids	489
Metabolism	Biosynthesis of other secondary metabolites	425
Metabolism	Nucleotide metabolism	323
Metabolism	Metabolism of terpenoids and polyketides	248
Metabolism	Glycan biosynthesis and metabolism	226
Genetic Information Processing	Replication and repair	225
Environmental Information Processing	Membrane transport	81
Human Diseases	Drug resistance: antimicrobial	3

## Sheet: Table S4
Table S4. COG analysis of the transcriptome of C. sativus.
Type	Functional Categories	COG
Information storage and processing	[A] RNA processing and modification	272
Information storage and processing	[B] Chromatin structure and dynamics	356
Metabolism	[C] Energy production and conversion	1105
Cellular processes and signaling	[D] Cell cycle control, cell division, chromosome partitioning	342
Metabolism	[E] Amino acid transport and metabolism	1000
Metabolism	[F] Nucleotide transport and metabolism	243
Metabolism	[G] Carbohydrate transport and metabolism	1348
Metabolism	[H] Coenzyme transport and metabolism	321
Metabolism	[I] Lipid transport and metabolism	804
Information storage and processing	[J] Translation, ribosomal structure and biogenesis	3224
Information storage and processing	[K] Transcription	2010
Information storage and processing	[L] Replication, recombination and repair	1405
Cellular processes and signaling	[M] Cell wall/membrane/envelope biogenesis	439
Cellular processes and signaling	[N] Cell motility	16
Cellular processes and signaling	[O] Posttranslational modification, protein turnover, chaperones	3476
Metabolism	[P] Inorganic ion transport and metabolism	591
Metabolism	[Q] Secondary metabolites biosynthesis, transport and catabolism	440
Poorly characterized	[S] Function unknown	17864
Cellular processes and signaling	[T] Signal transduction mechanisms	1945
Cellular processes and signaling	[U] Intracellular trafficking, secretion, and vesicular transport	1591
Cellular processes and signaling	[V] Defense mechanisms	214
Cellular processes and signaling	[Y] Nuclear structure	2
Cellular processes and signaling	[Z] Cytoskeleton	745

## Sheet: Table S5
Table S5. Statistics of differentially expressed genes in the healthy and infected groups.
Transcriptome ID	Fold Change (HG/IG)	Log2FC	P-value	P-adjust	CsHG1	CsHG2	CsHG3	CsIG2	CsIG3	CsIG4
DN120907_c0_g1	2.95012e+06	21.4923	3.83426e-08	1.67578e-06	0	0	0	0	5.25	0
DN27891_c0_g3	2.92188e+06	21.4785	3.91303e-08	1.69659e-06	0	0	0	0	4.09	0
DN17080_c0_g4	2.67397e+06	21.3506	4.71545e-08	1.99061e-06	0	0	0	0	4.14	0
DN75284_c0_g1	2.49694e+06	21.2517	5.44294e-08	2.25233e-06	0	0	0	0	6.09	0
DN19533_c1_g4	2.42609e+06	21.2102	5.78029e-08	2.3721e-06	0	0	0	0	3.97	0
DN5216_c0_g1	4.00307	2.00111	0.000425907	0.00343516	3.54	3.88	2.92	14.97	3.96	16.76
DN15811_c0_g5	2.21265e+06	21.0773	7.00195e-08	2.7996e-06	0	0	0	0	2.76	0
DN113505_c0_g1	2.17749e+06	21.0542	7.23868e-08	2.86639e-06	0	0	0	0	3.35	0
DN127870_c0_g5	2.13847e+06	21.0281	7.51501e-08	2.9527e-06	0	0	0	0	2.46	0
DN540_c0_g2	4.00422	2.00152	2.37004e-05	0.000343076	2.28	2.54	1.64	7.63	5.65	7.79
DN1443_c0_g1	4.00812	2.00292	0.00127552	0.00807686	4.35	6.62	3.84	14.3	18.95	12.72
DN740_c0_g2	0.0133765	-6.22415	2.49087e-48	3.39114e-44	17.2	15.4	17.36	0.63	0.17	0.21
DN11776_c0_g1	4.01108	2.00399	0.000175687	0.00170724	0.27	0.74	0.54	2.25	1.1	1.99
DN4833_c0_g1	4.01196	2.00431	0.000141582	0.00143658	2.99	3.08	2.7	11.83	10.26	6.27
DN20268_c0_g1	4.01432	2.00516	1.05769e-06	2.69027e-05	17.83	20.16	15.8	61.08	48.29	62.21
DN2509_c1_g2	0.132545	-2.91544	4.10551e-31	2.79467e-27	40.7	44	56.67	7.66	2.97	5.7
DN1149_c0_g1	4.01496	2.00539	0.000214952	0.00199925	7.72	13.02	9.27	38.1	13.38	53.51
DN8198_c0_g1	4.01734	2.00624	9.61688e-11	1.06013e-08	9.09	10.57	10.77	38.16	23.02	37.79
DN5939_c0_g1	4.01764	2.00635	0.000303285	0.00262701	1.3	1.7	1.41	5.05	5.05	4.66
DN5429_c0_g1	4.01831	2.00659	0.000142362	0.00144335	0.95	1.33	1.27	5.37	1.8	4.89
DN29_c0_g1	4.02022	2.00727	0.000965976	0.00651606	28.45	37.47	35.95	84.17	51.81	200.7
DN852_c0_g2	4.02352	2.00846	0.00149387	0.00911809	20.08	26.06	19.84	59.93	26.1	128.2
DN4121_c0_g1	4.02616	2.0094	0.000194822	0.00185156	3.93	5.58	7.25	17.62	19.29	13.42
DN4625_c0_g1	0.130075	-2.94258	6.49892e-28	2.21195e-24	36.14	49.88	63.56	8.03	3.79	4.71
DN8741_c0_g1	6812.1	12.7339	1.36826e-08	7.1853e-07	0	0	0	0.64	104.58	185.88
DN117_c0_g1	6266.26	12.6134	2.61434e-09	1.77076e-07	0	0	0	0.27	17.11	23.96
DN168542_c0_g1	5862.57	12.5173	2.16239e-08	1.04953e-06	0	0	0	0.23	40.5	36.29
DN145498_c0_g1	5673.6	12.47	1.76352e-05	0.000271719	0	0	0	0	85.42	112.4
DN836_c0_g4	0.132315	-2.91795	9.21526e-27	2.95197e-23	83	98.89	121.25	13.65	7.99	11.68
DN2106_c0_g2	4.02667	2.00959	6.08477e-12	9.10324e-10	7.28	9	7.48	35.03	16.99	26.31
DN32392_c0_g5	4.03044	2.01094	0.000894494	0.00613834	3.7	5.08	2.17	10.36	10	14.64
DN33995_c0_g5	5180.99	12.339	2.03519e-05	0.000304395	0	0	0	0	10.89	17.82
DN2560_c0_g1	0.141756	-2.81852	1.58503e-25	4.3158e-22	12.91	15.96	20.64	3	1.05	2.14
DN3728_c0_g1	4.03371	2.01211	0.000155898	0.00155007	4.98	3.63	4.01	14.18	13.95	11.51
DN9461_c0_g2	4.03583	2.01286	2.40351e-06	5.33365e-05	2.5	3.24	2.05	9.97	6.68	9.42
DN24169_c0_g2	4690.62	12.1956	1.92788e-05	0.000291953	0	0	0	398.11	0	54.94
DN10102_c0_g1	4.03789	2.0136	0.000517759	0.0040159	0.55	1.13	0.48	2.73	1.79	2.75
DN13429_c0_g1	4.03994	2.01434	0.00105588	0.00697984	6.34	11.81	9.28	27.01	5.45	40.22
DN8618_c0_g1	0.06296	-3.98942	1.14328e-24	2.49038e-21	57.39	71.59	123.18	9.03	2.76	5.11
DN774_c0_g1	0.0540385	-4.20987	2.58398e-24	5.41216e-21	114.19	133.84	197.33	11.85	2.68	7.64
DN64069_c0_g1	0.0323417	-4.95046	3.33317e-24	6.72276e-21	3.81	5.19	4.7	0.15	0.06	0.18
DN15846_c0_g1	3901.44	11.9298	3.30625e-05	0.000447437	0	0	0	0	20.78	25.68
DN14142_c1_g1	3814.49	11.8973	1.15954e-10	1.23767e-08	0	0	0	81.11	367.02	54.71
DN1030_c0_g1	4.04109	2.01474	9.83217e-06	0.000169655	42.64	31.98	27.85	128.88	89.32	128.53
DN33995_c0_g2	3528.85	11.785	3.9315e-05	0.000514163	0	0	0	0	8.38	9.85
DN20671_c0_g1	4.04192	2.01504	0.000338307	0.00286608	1.68	2.22	1.04	6.76	2.88	7.57
DN4058_c0_g1	4.04438	2.01592	0.000797539	0.00563096	12.14	19.61	13.69	45.39	52.45	39.23
DN9571_c0_g2	4.04545	2.0163	0.000196648	0.00186533	1.19	1.92	1.37	4.95	2.58	7.77
DN9980_c0_g1	4.04671	2.01675	0.000246285	0.00222421	14.64	18.25	25.45	55.2	49.21	37.86
DN5155_c0_g1	3384.65	11.7248	1.13192e-05	0.000190898	0	0.08	0	0	25.33	273.04
DN130195_c0_g1	3345.56	11.708	8.89977e-05	0.00098889	0	0	0	0	3.35	55.12
DN169104_c1_g1	3224.15	11.6547	2.13688e-10	2.078e-08	0	0	0	2.63	27.44	33.34
DN152559_c0_g1	3222.4	11.6539	1.04939e-07	3.90881e-06	0	0	0	1.1	77.31	246.13
DN161150_c0_g1	3137.9	11.6156	2.03408e-06	4.63086e-05	0	0	0	0.08	64	29.45
DN12228_c0_g1	3048.24	11.5738	4.47234e-07	1.32797e-05	0	0	0	0.12	21.47	5.26
DN159888_c0_g1	3028.42	11.5643	5.39416e-05	0.00066026	0	0	0	0	10.79	31.85
DN4221_c0_g1	0.0290213	-5.10674	2.68206e-23	4.42597e-20	31.61	26.22	73.3	1.28	0.69	1.17
DN7581_c0_g1	4.04708	2.01688	0.000118773	0.00124648	42.87	47.64	30.07	147.49	57.26	204.63
DN11413_c0_g1	4.04947	2.01773	0.000241177	0.00218821	4.45	4.55	3.05	13.18	13.27	11.38
DN5920_c0_g2	0.0726665	-3.78257	5.03444e-23	7.61558e-20	868.04	1260.06	1294.64	72.14	54.36	52.02
DN5045_c0_g1	4.04964	2.01779	0.000316962	0.00271995	39.82	44.49	32.82	102.34	71.92	215
DN166_c0_g1	2809.59	11.4561	0.000116384	0.00122489	0	0	0	0	70.61	11.25
DN6907_c0_g1	4.05239	2.01877	3.63157e-11	4.47431e-09	11.41	12.17	11.47	48.97	24.26	45.25
DN11762_c0_g1	4.06103	2.02185	0.000545787	0.0041856	5.49	5.84	4.16	12.06	14.82	21.55
DN4139_c0_g1	4.06121	2.02191	0.00122187	0.00780602	7.13	10.26	7.92	18.69	25.27	14.14
DN4631_c0_g1	4.06406	2.02292	0.000446885	0.00357672	41.48	52.27	38.93	139.66	76.02	263.18
DN2638_c1_g1	0.110013	-3.18426	1.08361e-21	1.37233e-18	2300.14	3343.48	3219.53	178.03	98.81	191.66
DN2665_c0_g1	0.219335	-2.18879	1.28241e-21	1.58719e-18	21.7	25.67	29.03	6.44	2.99	4.89
DN11493_c0_g2	4.06517	2.02332	0.000127974	0.00132366	0.63	0.56	0.65	2.49	1.8	1.68
DN3705_c0_g1	4.07588	2.02711	9.12315e-05	0.00100693	15.59	22.13	15.89	42.93	39.72	71.21
DN5551_c0_g1	4.07781	2.0278	1.53665e-06	3.6622e-05	1.04	0.92	1.21	6.13	2.52	2.62
DN5561_c1_g1	4.0783	2.02797	2.79895e-05	0.000392033	4.1	4.5	3.11	15.12	6.54	18.04
DN14_c0_g3	2194.44	11.0996	9.25823e-05	0.00101998	0	0	0	0	37.02	34.41
DN45468_c0_g1	2152.92	11.0721	1.22131e-16	5.73352e-14	0	16.55	2.04	2293.2	8269.82	2695.52
DN137299_c0_g1	2114.44	11.0461	1.78855e-07	6.15283e-06	0	0	0	0.25	10.8	22.26
DN41688_c0_g1	4.07997	2.02856	1.55962e-05	0.000246323	1.16	2.3	1	8.96	2.92	6.4
DN47040_c0_g1	4.08123	2.02901	0.000124218	0.00129169	0.28	0.38	0.27	1.48	0.86	0.88
DN5062_c0_g1	4.0818	2.0292	1.41233e-05	0.000227751	2.31	1.59	2.85	8.59	4.64	8.99
DN2040_c0_g1	4.09841	2.03507	2.30407e-05	0.000335368	14.45	18.5	19.09	50.46	56.95	53.16
DN179_c0_g1	1975.47	10.948	2.01419e-14	5.45704e-12	0	0	0	60.87	83.05	66.99
DN9068_c0_g1	4.09852	2.0351	0.000838395	0.00584486	1.99	2.3	3.49	7.39	8.32	6.79
DN15360_c0_g1	1915.45	10.9035	7.23021e-05	0.000835601	0	0	0	50.54	0	9.96
DN11142_c0_g2	4.10222	2.03641	7.31209e-07	1.987e-05	135.73	150.84	105.71	446.51	241.41	553.18
DN5344_c0_g1	0.0151884	-6.04088	1.67566e-20	1.62949e-17	4.21	2.79	4.65	0.03	0.01	0.06
DN42335_c0_g1	1767.93	10.7878	0.000138427	0.00141167	0	0	0	0	14.24	49.25
DN130404_c0_g1	1767.04	10.7871	0.000140915	0.00143088	0	0	0	0	32.34	25.05
DN6856_c0_g1	4.10437	2.03716	5.86572e-06	0.000111385	38.17	44.78	25.24	124.97	86.27	101.9
DN33026_c0_g1	4.11007	2.03916	4.13856e-05	0.000535966	1.14	1.86	2.71	9.02	3.21	8.24
DN4676_c0_g1	4.11611	2.04128	1.10621e-05	0.000186965	2.28	3.82	2.86	11.94	8.88	7.75
DN4472_c0_g1	0.0499843	-4.32238	6.28989e-20	5.70881e-17	53.23	66.44	144.86	5.95	3.7	4.21
DN12349_c0_g2	4.11937	2.04242	5.7055e-05	0.000687855	0.35	0.65	0.74	3.17	1.28	1.83
DN159115_c0_g1	1549.58	10.5977	0.000280726	0.00247358	0	0	0	0	35.23	7.52
DN7812_c0_g1	4.12376	2.04396	3.03762e-06	6.45389e-05	2.78	3.24	3.31	16.83	8.89	6.68
DN15967_c0_g1	4.1271	2.04513	0.00119104	0.00765768	0.85	0.52	0.95	3.64	0.94	3.92
DN2753_c0_g1	0.0648531	-3.94668	1.60374e-19	1.34362e-16	56.5	86.48	105.46	8.05	2.99	7.22
DN11721_c0_g1	0.194772	-2.36014	1.81789e-19	1.49995e-16	1088.77	1739.23	1773.27	309.34	145.7	253.35
DN12485_c0_g3	4.12789	2.0454	1.80775e-06	4.19449e-05	14.39	14.16	10.94	46.2	25.11	57.08
DN10323_c0_g1	4.13146	2.04665	0.000731187	0.00526766	1.57	1.88	2.31	5.37	7.16	4.8
DN11044_c0_g1	0.138098	-2.85623	2.72531e-19	2.12018e-16	14.15	17.12	18.19	3.64	2.31	2.72
DN11193_c0_g1	1485.79	10.537	4.09546e-05	0.000531648	0	0.05	0	0	12.02	66.69
DN122393_c0_g1	0.037446	-4.73904	2.83193e-19	2.17209e-16	52231.5	86434.4	71885.7	461.3	685.47	2801.48
DN36155_c0_g1	0.0356126	-4.81147	3.29104e-19	2.48917e-16	496.63	835.84	1322.11	23.52	23.03	20.43
DN9576_c0_g1	4.13396	2.04752	0.000106759	0.0011431	2.76	2.72	3.65	8.37	6.5	14.06
DN223_c1_g1	4.13444	2.04769	7.54317e-05	0.000863705	30.73	27.97	32.09	76.56	86.04	127.25
DN30962_c0_g2	4.1373	2.04869	0.00129728	0.00817948	3.72	6.51	7.58	15.25	7.56	31.12
DN12959_c0_g1	4.13948	2.04945	0.00054056	0.00415546	1.4	1.44	0.88	3.92	2.76	5.7
DN11959_c0_g1	4.13975	2.04954	2.83054e-05	0.000395007	0.79	0.57	1.16	4.58	1.58	2.8
DN11345_c0_g1	4.1406	2.04984	0.0015828	0.00953014	0.5	0.52	0.53	2.82	0.53	2.77
DN781_c0_g1	4.14304	2.05069	1.43989e-09	1.05251e-07	15.28	17.97	16.88	111.79	31.35	48.7
DN3623_c0_g1	4.14401	2.05103	1.42884e-05	0.000229861	8.15	9.97	6.41	35.52	23.72	20.38
DN13805_c0_g2	4.14751	2.05224	0.000129891	0.0013398	1.28	1.07	1.33	4.23	2.92	4.6
DN1385_c0_g1	0.174902	-2.51538	1.71928e-18	1.11461e-15	41.44	49.85	69.7	11.64	4.33	8.72
DN10180_c0_g1	0.118113	-3.08176	1.7034e-18	1.11461e-15	26.54	26.05	46.33	4.13	2.28	3.35
DN3408_c0_g1	4.14856	2.05261	0.000869993	0.0060131	36.95	33.49	34.85	77.45	128.99	124.9
DN2207_c0_g1	0.000246604	-11.9855	1.87512e-18	1.18736e-15	28.6	17.5	46.75	0	0	0
DN14448_c0_g1	4.15167	2.05369	2.42686e-05	0.000349167	4.64	7.65	9.01	19.13	17.97	22.82
DN3074_c0_g2	4.15195	2.05379	7.19176e-08	2.85662e-06	16.56	21.5	22.08	65.57	45.7	82.96
DN9544_c0_g2	4.15623	2.05528	3.08437e-06	6.528e-05	4.36	6.86	3.37	24.62	11.92	15.13
DN4262_c5_g1	0.0294072	-5.08769	5.22136e-18	3.15933e-15	20.04	37.46	41.47	0.59	0.46	1.25
DN161350_c0_g1	1292.83	10.3363	6.13682e-08	2.49384e-06	0.19	0	0	1.8	43.24	65.28
DN6336_c0_g1	4.15628	2.05529	1.0437e-05	0.00017806	1.62	2.03	1.6	5.5	4.56	7.71
DN6636_c0_g1	1285.89	10.3285	2.30339e-08	1.10638e-06	0	0	0	1.32	10.11	3.35
DN2131_c0_g1	4.15636	2.05532	1.7217e-05	0.000266511	11.75	18.1	9.91	60.77	37.43	33.6
DN5133_c0_g1	4.16128	2.05703	0.000166378	0.00163683	5.59	6.33	4.58	18.18	9.32	30.21
DN4780_c0_g1	4.16537	2.05844	1.32142e-05	0.000215838	12.35	22.09	13.12	79.74	63.14	65.76
DN7673_c0_g1	4.16875	2.05961	5.19165e-05	0.000640657	5.4	8.34	4.71	19.21	15.15	27.14
DN2671_c0_g1	4.16967	2.05993	0.000146012	0.00147303	1.82	3.43	2	7.38	5.86	10.85
DN13841_c0_g1	4.17008	2.06008	0.000918491	0.00626481	1.67	1.69	1.02	7.84	4.83	2.68
DN670_c0_g3	4.17528	2.06187	4.68248e-10	4.11945e-08	30.95	26.9	26.53	106.56	57.5	102.44
DN6131_c0_g1	4.17579	2.06205	0.000251881	0.0022646	9.57	11.66	9.8	33.28	16.12	66.91
DN150966_c0_g1	1222.65	10.2558	0.00066957	0.00492275	0	0	0	0	0.72	25.04
DN7523_c0_g1	4.17671	2.06237	2.05485e-05	0.000306662	28.93	43.14	26.36	105.49	96.72	119.39
DN11530_c0_g1	4.18194	2.06417	0.000985153	0.00661266	2.61	4.03	2.45	10.84	3.81	17.91
DN18289_c0_g2	4.1833	2.06464	0.000679522	0.00498112	0.52	0.49	0.49	2.55	1.16	1.5
DN11391_c0_g1	0.000312383	-11.6444	3.79598e-17	2.00697e-14	23.6	12.27	14.35	0	0	0
DN4031_c0_g1	4.18391	2.06485	0.000130893	0.00134899	3.62	3.58	5.43	11.85	15.25	9.67
DN1222_c1_g1	1129.59	10.1416	1.35436e-07	4.85546e-06	0	0	0	251.93	837.01	115.8
DN14_c1_g1	1118.01	10.1267	0.000869453	0.00601015	0	0	0	0	60.64	3.62
DN2146_c0_g2	4.1862	2.06564	1.03472e-05	0.000176694	14.28	17.11	17.03	49.91	50.91	56.62
DN292_c0_g2	0.11636	-3.10333	4.87354e-17	2.51236e-14	21.5	28.33	47.97	5.25	1.81	2.99
DN2168_c0_g1	0.143561	-2.80026	5.30078e-17	2.6978e-14	68.67	78.64	136.67	15.27	5.42	10.91
DN2425_c0_g1	0.000209324	-12.222	5.4564e-17	2.75129e-14	40.76	17.38	16.73	0	0	0
DN3579_c0_g1	4.19033	2.06706	0.00155611	0.00941655	0.58	2.13	1.04	5.44	1.97	6.16
DN15328_c1_g3	1067.69	10.0603	2.57794e-07	8.34506e-06	0	0	0	0.93	14.45	22.27
DN107595_c0_g1	4.19177	2.06756	0.000451804	0.00360973	2.07	1.36	3.55	8.41	7.3	5.64
DN3168_c0_g1	4.19196	2.06762	6.12874e-09	3.66359e-07	11.53	13.05	10.92	65.33	20.9	52.06
DN250_c0_g2	4.19333	2.06809	0.00105908	0.00699721	68.32	69.94	63.19	326.02	46.03	320.55
DN9390_c0_g1	4.19369	2.06822	1.36503e-09	1.00752e-07	8.63	11.35	9.22	44.48	19.62	42.53
DN8949_c0_g2	4.2025	2.07125	5.42336e-06	0.000104508	2.37	2.46	2.56	8.46	7.6	8.14
DN3423_c0_g1	1028.61	10.0065	1.79645e-05	0.000275693	0	0	0	0.09	22.28	19.29
DN1476_c0_g1	1020.53	9.9951	2.5711e-07	8.32922e-06	0	0.01	0	0.25	1.33	11.93
DN21851_c0_g2	4.20318	2.07148	2.28048e-06	5.10012e-05	124.23	157.65	98.33	454.9	350.33	464.59
DN14084_c0_g1	1006.04	9.97448	3.69065e-05	0.000488888	0	0	0	0.31	53.79	5.5
DN481_c0_g1	4.20332	2.07153	1.01832e-06	2.61208e-05	8.56	10.58	7.74	31.4	24	36
DN5287_c0_g1	4.20741	2.07293	3.2789e-07	1.02857e-05	9.88	11.8	12.38	55.07	15.15	45.55
DN5920_c0_g1	0.125819	-2.99057	1.46607e-16	6.70907e-14	569.91	820.31	679.01	90.39	59.35	59.07
DN8368_c0_g1	4.20871	2.07338	1.18269e-06	2.94349e-05	3.87	4.16	3.39	20.39	10.61	8.68
DN5459_c0_g1	4.21013	2.07386	0.000285258	0.00250632	5.17	5.41	4	26.09	5.28	22.77
DN1566_c0_g2	0.152438	-2.7137	1.81809e-16	8.11537e-14	68.85	71.71	123.59	18.52	6.91	10.33
DN23797_c0_g2	0.0587099	-4.09025	1.95365e-16	8.64957e-14	104.25	100.78	198.39	11.78	4.41	2.65
DN2338_c0_g1	4.2297	2.08056	0.00163849	0.0097987	6.55	9.7	4.81	18.44	12.61	42.6
DN136290_c0_g1	958.823	9.90512	2.86926e-07	9.13751e-06	0	0.09	0	0.97	22.32	66.86
DN1647_c0_g1	4.23105	2.08102	0.000947582	0.00641752	8.41	5.95	6.44	17.89	25.03	18.1
DN23055_c0_g1	944.319	9.88313	9.49932e-08	3.60994e-06	0	0.11	0	1.77	16.23	37.49
DN137808_c0_g1	939.672	9.87601	0.00035929	0.00300366	0	0	0	28.55	0	3.1
DN17781_c2_g1	0.0316048	-4.98371	3.05949e-16	1.31189e-13	126014	209857	175558	770.15	1739.2	5005.73
DN13504_c0_g1	4.23357	2.08188	0.000867586	0.00600138	4.94	7.81	3.71	17.05	19.03	15.66
DN32215_c0_g2	930.703	9.86218	5.03007e-05	0.000625537	0	0	0	0.05	1.53	20.19
DN29065_c0_g1	927.257	9.85683	0.000385011	0.00317723	0	0	0	17.73	0	1.72
DN3332_c0_g1	4.23762	2.08326	0.00065494	0.00483936	16.25	28.35	17.06	63.38	29.64	126.06
DN3822_c0_g1	4.24171	2.08465	3.82291e-06	7.77096e-05	9.65	13.13	11.21	35.54	27.68	53
DN93392_c0_g1	916.925	9.84066	4.28187e-07	1.27933e-05	0	0	0	0.56	9	6.69
DN143459_c0_g1	915.546	9.83849	1.73263e-07	5.98313e-06	0	0	0	0.44	4.24	6.36
DN7990_c0_g1	4.2461	2.08614	0.000866987	0.00599841	8.38	15.5	9.91	41.34	45.32	22.42
DN6136_c0_g2	4.24736	2.08657	0.00070708	0.00513751	23.65	53.67	34.15	84.24	38.21	54.11
DN2330_c0_g1	0.0656157	-3.92982	8.13844e-16	3.235e-13	79.14	90.43	195.01	10.7	3	7.68
DN18338_c0_g1	900.731	9.81495	9.34837e-08	3.5655e-06	0	0	0	0.39	3.34	2.48
DN1925_c0_g2	4.24822	2.08686	8.58255e-14	1.99735e-11	15.52	19.65	16.52	73.51	32.85	60.47
DN12312_c0_g2	0.143409	-2.80179	8.90786e-16	3.4899e-13	10.51	11.56	12.24	1.72	0.78	1.66
DN10701_c0_g1	4.24863	2.087	3.72844e-05	0.000492814	1.49	0.88	1.07	6.01	3.21	3.15
DN159211_c0_g1	886.864	9.79257	0.000459946	0.00365814	0	0	0	0	5.14	10.28
DN18679_c0_g1	0.0983699	-3.34564	1.36446e-15	5.23269e-13	4670.14	7182.98	6285.81	391.14	340.33	338.3
DN35746_c0_g1	4.2503	2.08756	0.00142067	0.00877715	3.25	3.58	4.58	16.86	3.2	19.04
DN5601_c0_g1	4.25295	2.08847	4.81797e-05	0.000604738	1.69	0.96	2.41	7.24	4.8	5.41
DN45721_c0_g1	4.25591	2.08947	0.000358943	0.00300123	182.25	218.92	222.66	510.02	234.08	318.3
DN17178_c1_g1	855.731	9.74101	3.16287e-06	6.64508e-05	0	0	0	3.38	47.88	5.62
DN115676_c0_g1	853.882	9.73789	4.34832e-08	1.85577e-06	0	0	0	0.74	3.04	7.01
DN10565_c0_g1	4.25668	2.08973	1.59029e-06	3.76532e-05	2.95	4.83	4.16	13.66	9.36	18.39
DN1246_c0_g1	4.25826	2.09027	7.88597e-09	4.52049e-07	31.61	31.49	28.77	126.12	71.11	149.64
DN18772_c0_g1	4.26014	2.0909	3.92502e-07	1.18747e-05	0.82	0.77	0.75	3.63	1.72	3.09
DN5812_c0_g1	4.26355	2.09205	0.001039	0.00689844	3.57	4.6	3.74	11.17	15.97	9.28
DN24193_c0_g1	4.26635	2.093	0.000702561	0.00511352	0.22	0.64	0.64	1.8	2.63	1.94
DN5497_c0_g1	4.2707	2.09447	2.91759e-06	6.23805e-05	4.98	7.57	9.1	25.86	15.69	35.83
DN3046_c0_g1	0.0155247	-6.00929	2.08772e-15	7.38253e-13	10.1	22.33	34.79	0.56	0.07	0.25
DN136473_c0_g1	826.799	9.69139	4.41089e-06	8.7506e-05	0.07	0	0	0.12	15.08	11.64
DN1866_c0_g2	4.2714	2.09471	1.31892e-20	1.33009e-17	2.97	3.54	3.85	18.38	7.88	12.11
DN4188_c0_g2	4.27879	2.0972	0.000111675	0.0011827	42.29	50.26	34.89	120.89	146.08	154.58
DN6952_c0_g1	4.28012	2.09765	0.000292569	0.00255153	2.08	4.49	3.34	8.8	7.9	15.07
DN9616_c0_g1	4.28056	2.0978	2.03791e-05	0.000304634	3.84	4.1	2.88	14.34	12.11	10.65
DN5672_c0_g1	4.28789	2.10027	9.92373e-07	2.55516e-05	101.11	129.02	95.79	395.4	332.84	412.71
DN12924_c0_g1	4.29315	2.10204	0.00131823	0.00827895	1.83	3.67	1.6	16.83	2.63	9.32
DN13157_c0_g1	0.164886	-2.60046	3.74599e-15	1.24532e-12	56.78	52.08	75.1	16.36	5.3	13.22
DN8078_c0_g1	805.718	9.65413	6.9588e-07	1.914e-05	0	0	0	3	42.89	26.81
DN1204_c0_g1	0.205424	-2.28332	3.78929e-15	1.25062e-12	14.49	16.66	21.9	6.15	2.52	4.93
DN7039_c0_g1	802.282	9.64797	0.00060941	0.0045655	0	0	0	0	1.91	6.75
DN1018_c0_g1	4.29378	2.10225	1.65491e-06	3.89592e-05	14.42	23.24	18.69	79.08	32.81	96.6
DN19189_c0_g1	4.30089	2.10463	5.06409e-05	0.000629049	7.25	4.96	6.27	21.17	12.25	32.77
DN15273_c0_g2	4.30092	2.10464	0.000113569	0.00119997	12.61	11.63	13.6	32.57	23.86	71.2
DN4719_c0_g1	790.76	9.6271	0.000632742	0.00470967	0	0	0	0	16.26	11.24
DN34791_c0_g1	4.30476	2.10593	0.000162467	0.00160658	2.62	2.03	2.37	6.58	7.87	8.67
DN48316_c0_g1	0.000367894	-11.4084	5.20932e-15	1.65942e-12	21.45	8.7	9.66	0	0	0
DN25823_c0_g1	784.709	9.61601	0.000846689	0.00589166	0	0	0	51.74	0	2.07
DN88239_c0_g1	4.30755	2.10687	5.6831e-08	2.3375e-06	5.16	8.81	7.15	27	18.12	25.53
DN1326_c0_g1	0.00406888	-7.94115	5.94533e-15	1.87147e-12	163.54	71.78	82.17	0.17	0	0.4
DN20536_c0_g2	4.30851	2.10719	0.000840893	0.00585732	15.03	15.84	13.12	41.98	18.93	92.74
DN2239_c0_g1	4.30886	2.1073	0.00010212	0.00110252	2.48	2.17	2.06	6.93	4.88	11.97
DN41671_c0_g1	4.31387	2.10898	0.000503416	0.00393072	0.19	0.22	0.23	1.1	0.49	0.8
DN4775_c1_g1	0.114396	-3.12789	8.44828e-15	2.59925e-12	29.23	42.23	56.6	7	1.73	4.6
DN7039_c0_g2	758.871	9.56771	0.000620143	0.00462936	0	0	0	0	2.66	5.45
DN142977_c0_g1	758.134	9.56631	0.000720672	0.0052119	0	0	0	0	1.85	8.34
DN131015_c0_g1	757.017	9.56418	1.10988e-06	2.79689e-05	0	0	0.17	0.83	42.77	52.2
DN18056_c0_g1	4.31954	2.11088	0.000480628	0.00378559	0.71	0.95	0.51	2.56	2.62	2.27
DN1274_c0_g1	0.187751	-2.41311	9.56161e-15	2.90892e-12	98.95	132.84	122.89	25.77	9.8	22.98
DN12552_c0_g1	4.32443	2.11251	1.31378e-05	0.00021487	1.01	2.76	2.31	8.06	4.51	6.16
DN13731_c0_g1	748.4	9.54767	5.76251e-06	0.000109954	0	0	0	0.07	2.62	2.66
DN6076_c0_g1	744.064	9.53928	3.68971e-05	0.000488882	0	0	0	0.91	6.92	0.09
DN79479_c0_g1	743.754	9.53868	0.000351042	0.00295148	0	0	0	4.47	0	1.6
DN101139_c0_g1	742.745	9.53672	9.44448e-07	2.4585e-05	0	0	0	0.18	2.38	3.15
DN2400_c0_g1	4.32668	2.11326	3.68412e-08	1.61795e-06	5.69	6.7	4.16	29.18	11.72	20.1
DN2391_c0_g1	0.0501372	-4.31797	1.08552e-14	3.24804e-12	3.04	3.6	3.25	0.14	0.09	0.22
DN97375_c0_g1	733.04	9.51775	0.00095116	0.00643685	0	0	0	7.5	0	0.28
DN11594_c0_g1	4.32846	2.11386	0.000715669	0.00518192	2.3	2.54	3.04	10.88	2.87	16.01
DN135188_c0_g1	729.929	9.51161	0.000660481	0.00487105	0	0	0	0	3.28	5.05
DN33995_c0_g4	727.075	9.50596	0.000765275	0.00544908	0	0	0	0	2.58	1.48
DN2114_c0_g1	4.33351	2.11554	0.000164671	0.00162396	8.87	7.37	6.99	27.35	11.78	44.69
DN84543_c0_g1	720.042	9.49194	4.67131e-06	9.16374e-05	0	0	0	0.21	3.62	10.3
DN37278_c0_g1	0.151176	-2.7257	1.13693e-14	3.3467e-12	27.64	36.32	43.56	9.13	2.7	3.55
DN17797_c0_g1	4.33432	2.1158	1.13377e-06	2.84786e-05	18.78	35.92	18.8	92.27	46.14	90.29
DN1670_c0_g1	0.0189491	-5.72173	1.36445e-14	3.97347e-12	8.23	21.58	31.18	0.17	0.24	0.39
DN12289_c0_g1	717.571	9.48698	7.53418e-06	0.000136854	0	0	0	0.38	7.39	1.12
DN2318_c0_g1	4.33521	2.1161	1.14491e-06	2.87056e-05	5.83	7.24	4.98	24.38	18.54	19.81
DN88931_c0_g3	715.538	9.48288	0.00147704	0.00903461	0	0	0	0	7.33	0.73
DN808_c0_g1	4.33534	2.11614	2.93107e-08	1.34698e-06	20.41	23.87	16.4	83.84	50.71	84.59
DN8063_c0_g1	0.000805101	-10.2785	1.49779e-14	4.27044e-12	5.55	3.54	4.94	0	0	0
DN22_c0_g1	0.165231	-2.59744	1.52107e-14	4.31421e-12	27.2	28.74	44.59	6.8	2.39	5.21
DN9710_c0_g1	698.387	9.44788	0.00160399	0.00962942	0	0	0	0.76	8.69	0
DN5445_c1_g1	0.17747	-2.49435	1.53028e-14	4.31785e-12	11.46	14.34	20.77	4.75	2.29	2.95
DN6033_c0_g1	4.33726	2.11678	1.66837e-05	0.00026003	91.07	102.28	81.53	201.3	210.83	414.2
DN17794_c0_g2	4.33795	2.11701	0.000875824	0.00604266	3.67	4.66	6.56	22.69	19.35	7.48
DN12976_c0_g2	0.130815	-2.9344	1.71634e-14	4.7687e-12	377.02	531.86	687.09	46.02	35.47	50.48
DN17487_c0_g1	691.45	9.43348	0.00096446	0.00650664	0	0	0	0	5.36	37.88
DN12472_c0_g1	4.34067	2.11792	5.45882e-07	1.56234e-05	2.31	4.18	2.74	12.01	7.24	16.07
DN5646_c0_g1	0.228428	-2.13019	1.89821e-14	5.2434e-12	142.57	152.15	136.54	47.32	18.28	26.13
DN144159_c0_g1	682.86	9.41545	0.000754403	0.00539141	0	0	0	0	5.2	9.85
DN4812_c0_g1	4.34122	2.1181	7.24269e-08	2.86639e-06	3.82	4.48	4.46	15.87	12.9	15.4
DN3620_c0_g4	4.34167	2.11825	7.06287e-05	0.000819043	5.05	5.99	4.29	15.91	10.43	27.55
DN9465_c0_g1	671.259	9.39072	2.37815e-08	1.13235e-06	0	0.03	0.04	0.48	23.67	5.29
DN13977_c0_g1	4.34284	2.11864	2.13987e-05	0.000316832	1.56	1.98	2.64	8.24	6.79	4.81
DN131034_c0_g1	666.865	9.38125	4.41551e-07	1.31397e-05	0	0	0	2.15	14.98	31.46
DN1105_c0_g1	4.3435	2.11886	1.83611e-06	4.24762e-05	16.86	24.44	17.98	85.02	36.83	101.16
DN22453_c0_g1	4.34495	2.11934	9.57806e-05	0.00104906	2.39	2.66	3.03	13.35	3.31	14.18
DN2425_c0_g3	0.000261434	-11.9013	2.3373e-14	6.20889e-12	45.45	12.44	14.66	0	0	0
DN9364_c0_g1	4.35296	2.122	1.92524e-07	6.55679e-06	3.73	5.45	4.94	18.94	13.55	12.14
DN1267_c0_g2	4.35364	2.12222	1.14871e-06	2.87876e-05	2	1.81	1.76	8.69	3.69	7.4
DN136054_c0_g1	649.395	9.34295	0.000832452	0.00581787	0	0	0	0	3.21	4.08
DN86171_c0_g1	648.247	9.3404	3.08774e-06	6.5326e-05	0	0	0	0.12	2.23	2.21
DN166732_c0_g1	644.625	9.33232	1.02699e-07	3.84642e-06	0	0	0	3.2	16.96	16.58
DN319_c0_g2	0.0326228	-4.93798	2.55648e-14	6.6932e-12	93.46	61.97	289.11	5.31	2.62	3.98
DN6631_c0_g1	4.3579	2.12363	7.75799e-06	0.00014006	4.97	5.98	5.22	18.35	19.19	31.69
DN8379_c0_g1	4.36419	2.12571	3.63035e-06	7.44345e-05	4.31	4.94	3.64	16.54	8.97	21.75
DN42658_c0_g1	635.168	9.31099	3.0591e-05	0.00042015	0.09	0	0	0.15	19.17	2.09
DN11307_c0_g1	627.906	9.29441	7.86015e-08	3.064e-06	0.44	0.5	0	51.25	277.26	3.62
DN2601_c1_g1	4.37002	2.12764	1.05201e-09	8.11464e-08	2.97	3.03	3.5	14.12	9.22	10.46
DN1990_c0_g1	4.37042	2.12777	6.35099e-06	0.000118974	19.23	20.59	15.62	85.59	28.04	95.28
DN6782_c0_g1	4.37719	2.13	0.00139384	0.00864315	6.39	3.19	8.3	54.79	10.22	12.32
DN1237_c0_g1	4.38138	2.13139	0.00103941	0.00689927	2.26	2.34	3.33	5.9	6.91	15.02
DN9915_c0_g1	4.39109	2.13458	1.40224e-05	0.000226391	30.62	33.45	31.66	154.28	100.45	60.98
DN1231_c0_g1	0.0400054	-4.64366	3.96442e-14	9.99493e-12	578.92	544.96	1519.44	43.52	10.45	41.6
DN1840_c0_g3	615.281	9.2651	1.10925e-09	8.47215e-08	0	1.88	0	140.85	285.99	172.26
DN1784_c1_g1	4.39866	2.13706	3.45343e-07	1.07098e-05	65.34	84.57	49.67	260.32	204.02	270.17
DN7772_c0_g1	613.199	9.26021	4.22032e-06	8.44637e-05	0	0	0	57.53	6	1.19
DN9873_c0_g1	4.40798	2.14012	0.000195762	0.00185934	42.81	40.81	28.57	139.73	49.26	218.14
DN10439_c0_g2	4.40856	2.14031	1.97453e-07	6.69118e-06	3.74	6.2	5.11	19.72	10.64	23.27
DN466_c0_g2	0.113364	-3.14097	4.62266e-14	1.1463e-11	11.11	8.35	12.33	1.23	0.77	1
DN8064_c0_g2	0.163276	-2.61462	5.43406e-14	1.32701e-11	9.83	13.32	20.33	2.65	1.18	2.22
DN2839_c0_g2	0.0728569	-3.77879	5.96271e-14	1.4496e-11	5.5	7.84	10.76	3.93	0.41	2.84
DN21698_c0_g1	4.41722	2.14314	3.86032e-05	0.000506314	3.09	5.06	2.66	12.84	10.93	14.32
DN4157_c0_g2	0.001199	-9.70396	6.24922e-14	1.50581e-11	30.75	20.75	11.12	0	0	0.06
DN11936_c0_g1	4.42052	2.14422	0.000426518	0.00343847	2.22	2.54	1.81	8.3	3.32	13.53
DN5586_c0_g1	4.42734	2.14644	1.04675e-07	3.90698e-06	2.25	3.35	2.22	14.56	6.98	7.83
DN123350_c0_g1	593.633	9.21343	2.82263e-06	6.06119e-05	0	0.02	0	0.12	5.47	5.44
DN627_c0_g1	0.121359	-3.04265	7.08168e-14	1.69412e-11	97.79	124.35	236.02	20.39	9.44	17.67
DN7950_c0_g1	0.168185	-2.57188	7.31303e-14	1.7315e-11	182.23	159.49	295.2	41.22	18.46	32.14
DN7988_c2_g1	4.43173	2.14787	0.000744625	0.00533905	1.05	0.95	1.06	4.19	1.32	6.28
DN130449_c0_g1	590.078	9.20476	3.35497e-05	0.000452681	0	0	0	0.05	3.59	2.23
DN17310_c1_g2	4.43269	2.14818	0.000484611	0.00381194	0.46	0.8	0.55	2.23	2.17	1.82
DN17206_c0_g2	588.179	9.20011	1.88571e-05	0.000286683	0	0	0	0.18	2.75	0.26
DN14579_c0_g1	4.43521	2.149	0.00144418	0.00887949	0.69	1.53	0.68	5.54	1.24	4.88
DN2796_c0_g1	4.43524	2.14901	0.000213687	0.00199157	10.39	16.96	7.02	41.12	34.83	41.33
DN3646_c0_g2	4.43812	2.14995	9.30026e-05	0.00102357	30.73	39.45	26.44	112.98	52.88	196.77
DN13749_c0_g1	4.4541	2.15513	0.000267842	0.00237942	0.62	1.67	0.88	4.73	3.61	2.98
DN14129_c0_g2	581.26	9.18304	1.76289e-06	4.10616e-05	0	0	0	48.63	74.47	6.62
DN524_c0_g1	4.45592	2.15572	1.76191e-06	4.10561e-05	33.84	42.82	31.04	135.68	121.6	126.92
DN18973_c0_g1	4.45735	2.15619	1.40746e-06	3.39498e-05	6.55	8.29	5.51	32.28	19.94	18.18
DN17836_c0_g1	572.279	9.16057	6.05553e-09	3.6257e-07	0	0	0	3.21	3.69	1.32
DN16878_c0_g1	4.45928	2.15681	0.0014637	0.00897214	1.62	1.96	2.89	8.53	9.12	3.43
DN6459_c0_g3	4.46523	2.15873	1.96204e-05	0.000295811	2.93	4.68	3.84	12.81	13.82	12.51
DN3198_c0_g1	4.47377	2.16149	0.000329574	0.00280563	14.56	9.01	12.43	30.06	33.71	39.28
DN898_c0_g1	0.213815	-2.22557	1.45521e-13	3.2478e-11	23.9	25.19	40.37	7.76	3.24	5.74
DN1128_c0_g3	4.4762	2.16227	3.06874e-09	2.02073e-07	3.43	4.9	4.87	18.47	9.71	19.21
DN135571_c0_g1	566.386	9.14564	0.00134051	0.00838409	0	0	0	0	0.43	2.38
DN7919_c0_g1	0.12796	-2.96623	1.59535e-13	3.53163e-11	3.89	4.57	5.23	1	0.21	0.45
DN3111_c0_g2	0.104663	-3.25617	1.60516e-13	3.53896e-11	134.09	137.16	317.83	22.35	11.08	17.29
DN4985_c0_g1	4.4777	2.16276	3.53866e-05	0.000472474	2.13	3.52	2.52	12.99	4.06	15.31
DN3292_c0_g1	4.47822	2.16292	1.51477e-05	0.000240496	6.61	10.78	6.01	29.63	17.68	40.31
DN69176_c0_g1	558.103	9.12439	7.51485e-07	2.03297e-05	0	0	0	1.98	15.47	16.97
DN2037_c0_g1	0.0984276	-3.34479	1.69963e-13	3.70452e-11	42.46	45.82	107.32	7.64	3.24	5.51
DN38889_c0_g2	553.071	9.11132	4.88008e-06	9.53209e-05	0	0	0	0.11	1.84	1.62
DN10500_c0_g1	4.4786	2.16305	1.03362e-05	0.000176562	2.06	3.45	2.18	9.35	6.32	12.86
DN13995_c0_g2	4.48497	2.1651	6.95841e-05	0.000810034	1.12	0.99	0.8	4.23	2.11	4.21
DN104090_c0_g1	0.0011502	-9.7639	1.93402e-13	4.15579e-11	1.84	2.51	3.95	0	0	0
DN1330_c1_g1	0.0630677	-3.98695	2.01891e-13	4.31152e-11	11.52	26.6	34.84	2.11	0.91	0.95
DN1920_c0_g1	0.0793367	-3.65587	2.06152e-13	4.38532e-11	79.12	70.49	149.49	7.55	7.94	7.15
DN4516_c0_g1	4.48889	2.16636	2.72994e-09	1.83536e-07	1.94	1.45	1.84	8.65	4.27	6.99
DN119119_c0_g1	4.48922	2.16647	9.98053e-07	2.56615e-05	12.9	13.27	16.21	34.68	35.76	37.07
DN11840_c0_g3	4.49385	2.16795	3.77517e-05	0.000497543	1.53	0.81	1.13	7.62	3.28	3.06
DN13489_c0_g1	0.199921	-2.3225	2.28601e-13	4.78805e-11	20.78	32.69	30.88	5.6	3.27	5.15
DN1813_c1_g2	4.50143	2.17038	4.60454e-05	0.000583349	2.13	2.68	2.41	9.3	9.3	10.27
DN4655_c1_g1	4.50436	2.17132	1.8932e-07	6.46382e-06	46.84	70.21	44.31	208.65	149.6	203.86
DN670_c0_g2	4.50463	2.17141	6.50626e-07	1.81236e-05	9.71	16.83	17.93	54.76	24.62	71.5
DN29240_c0_g1	4.50833	2.17259	9.71173e-08	3.67527e-06	15.99	20.03	13.2	68.57	39.51	75.65
DN4859_c0_g1	4.50943	2.17294	7.82445e-07	2.10256e-05	3.82	3.4	6.52	18.08	13.21	17.79
DN12984_c0_g1	4.50982	2.17307	0.00123418	0.00786815	0.71	1.81	0.78	5.26	1.59	6.32
DN5357_c0_g2	4.51202	2.17377	1.0403e-05	0.000177591	9.55	8.32	9.08	27.81	27.9	40.56
DN11771_c0_g1	4.51419	2.17447	0.000328889	0.00280111	2.06	1.54	2.1	5.33	7.22	7.73
DN1454_c0_g1	4.52033	2.17643	1.16447e-06	2.90888e-05	29.78	39.49	37.35	113.5	80.45	184.57
DN1458_c0_g2	0.138423	-2.85285	3.68442e-13	7.455e-11	228.72	260.4	323.17	34.54	16.72	43.41
DN131029_c0_g1	534.081	9.06092	7.05958e-06	0.00012988	0	0.04	0	0.33	13.03	2.42
DN5513_c0_g1	0.189136	-2.4025	3.87026e-13	7.77722e-11	6.69	9.3	7.66	1.73	0.7	1.5
DN184_c0_g1	4.52089	2.17661	6.3018e-06	0.000118296	6.59	15.48	5.16	39.19	21.44	16.5
DN6975_c0_g1	4.52205	2.17698	0.00110121	0.00721989	8.58	12.47	9.98	20.1	24.99	63.55
DN116471_c0_g1	4.52719	2.17862	1.81038e-05	0.000277399	2.44	3.82	3.48	9.8	10.59	13.02
DN10407_c2_g1	528.995	9.04711	3.59516e-07	1.10799e-05	0.06	0.05	0	0.61	27.95	4.31
DN655_c0_g1	0.143289	-2.803	4.01147e-13	7.9605e-11	29.71	40.25	58.88	7.43	4.35	4.12
DN144481_c0_g1	525.68	9.03804	0.00158821	0.00955254	0	0	0	0	3.89	25.58
DN27310_c0_g1	520.571	9.02395	1.50364e-05	0.000239355	0	0.04	0.03	28.64	0	14.04
DN9517_c0_g1	4.52742	2.17869	1.25286e-09	9.42365e-08	16.08	16.07	14.33	76.05	28.3	69.88
DN2502_c0_g2	4.52946	2.17934	1.61905e-05	0.000254015	93.87	94.76	83.63	260.83	184.46	499.6
DN548_c0_g1	4.53241	2.18028	2.11971e-07	7.09484e-06	11.67	10.03	10.37	46.87	20.9	54.32
DN5712_c0_g2	4.53618	2.18148	5.79172e-09	3.50444e-07	4.73	7.75	6.35	25.5	15.86	26.52
DN21329_c0_g3	4.53935	2.18249	0.000736032	0.00529548	2.15	1.93	1.25	5.32	5.48	6.88
DN8075_c1_g1	4.55237	2.18662	0.000439309	0.00352645	5.68	10.4	3.19	47.29	15.72	17.61
DN2155_c1_g1	4.55361	2.18701	0.000169175	0.00165936	2.41	3.66	1.56	9.84	8.05	9.03
DN8125_c0_g1	4.55442	2.18727	0.00128961	0.00814053	37.41	78.19	26.87	169.61	59.89	323.21
DN72427_c0_g1	503.497	8.97584	1.02589e-05	0.000175626	0.03	0	0	0.16	5.14	1.03
DN2457_c1_g2	4.56155	2.18952	0.000512507	0.00398362	20.27	23.34	13.62	61	31.51	125.6
DN26316_c0_g1	4.56328	2.19007	5.88425e-05	0.000705656	1.87	1.48	3.7	9.41	5.52	10.18
DN27300_c0_g1	4.5638	2.19024	0.00064225	0.00476529	0.28	0.56	0.52	1.83	1.26	1.99
DN667_c1_g4	496.977	8.95703	7.467e-06	0.000135724	0	0	0	2.07	4.83	0.28
DN4621_c1_g1	0.235666	-2.08519	5.53177e-13	1.04164e-10	7.44	7.42	10.78	2.29	1.12	1.76
DN5660_c0_g1	4.56964	2.19208	1.2451e-10	1.31659e-08	44.22	67.26	45.03	287.09	120.71	207.67
DN12068_c0_g1	492.198	8.9431	2.02661e-07	6.83787e-06	0	0.07	0	0.83	6.47	22.91
DN2394_c0_g1	4.56972	2.19211	0.000545368	0.00418356	6.35	7.22	4.39	19.12	10.19	39.4
DN15890_c0_g1	0.0490192	-4.35051	6.02676e-13	1.12013e-10	4.32	2.33	4.93	0.21	0.11	0.17
DN2117_c0_g1	4.57003	2.19221	7.34525e-12	1.08108e-09	8.15	9.94	9.89	43.59	21.97	25.44
DN24202_c0_g1	0.0293703	-5.0895	7.35204e-13	1.3526e-10	3.69	3.18	4.49	0.17	0	0.13
DN4876_c0_g1	0.123937	-3.01232	7.58535e-13	1.39083e-10	42.23	64.16	81.57	6.9	4.62	8.21
DN167444_c0_g1	482.772	8.9152	9.56755e-07	2.48341e-05	0	0.05	0	0.36	5.3	15.55
DN8873_c0_g2	4.57026	2.19228	0.000275367	0.00243436	0.81	1.64	1.4	9.87	3.85	2.43
DN11984_c0_g1	4.57276	2.19307	2.60417e-05	0.0003696	6.5	7.25	7.19	23.37	27.22	21.7
DN7870_c0_g1	4.57305	2.19316	0.00146201	0.00896583	16.83	11.21	19.07	28.94	57.22	66.42
DN124470_c0_g1	4.5733	2.19324	2.92774e-09	1.94671e-07	9.15	19.32	14.65	69.47	28.41	56.17
DN13555_c0_g1	0.000821075	-10.2502	8.79481e-13	1.58589e-10	9.87	4.55	5.28	0	0	0
DN3644_c0_g2	475.442	8.89313	2.10252e-05	0.000312492	0	0	0	4.09	44.77	6.04
DN7187_c0_g1	4.5743	2.19355	0.00149592	0.00912516	20.15	25.62	23.68	57.92	105.28	52.85
DN9536_c0_g1	4.57499	2.19377	1.17037e-06	2.92094e-05	16.99	19.58	11.56	71.77	34.17	78.51
DN10888_c0_g1	4.57597	2.19408	1.21377e-05	0.000201704	2.88	2.66	1.53	11.18	6.68	8.82
DN1781_c0_g1	0.122268	-3.03188	8.95499e-13	1.59658e-10	50.06	64.27	103.8	8.93	6.31	5.08
DN2574_c0_g2	0.187266	-2.41684	1.01223e-12	1.79554e-10	42.63	57.8	85.05	13.28	5.39	12.98
DN24422_c0_g1	0.134359	-2.89584	1.0507e-12	1.85426e-10	5.56	6.65	8.94	1.65	0.61	0.59
DN8350_c1_g1	468.638	8.87233	6.77279e-06	0.000125536	0	0	0	4.91	0.5	18.56
DN16949_c0_g1	468.502	8.87191	0.00156701	0.00946289	0	0	0	0	1.97	3.35
DN23915_c1_g1	467.561	8.86901	6.4451e-06	0.000120488	0	0	0	0.9	9.69	19.12
DN67697_c0_g1	4.57823	2.19479	0.000795939	0.00562185	0.45	0.51	0.89	2.94	2.16	1.53
DN5124_c0_g1	0.136363	-2.87448	1.08188e-12	1.88834e-10	59.43	74.22	92.5	11.72	3.6	11.24
DN85396_c0_g1	0.000972061	-10.0067	1.10786e-12	1.9275e-10	4.47	2.18	2.96	0	0	0
DN9351_c0_g1	4.57924	2.19511	9.05174e-07	2.37214e-05	8.3	7.8	7.76	23.26	15.41	31.36
DN7049_c0_g1	4.57983	2.19529	2.74655e-08	1.27293e-06	19.22	17.02	15.64	77.65	31.52	81.51
DN138242_c0_g1	464.237	8.85872	1.68162e-07	5.82898e-06	0	0	0	1.49	1.95	7.57
DN14972_c0_g5	4.58504	2.19693	0.000557666	0.00425453	1.04	0.89	1.01	5.32	2.86	2.35
DN47029_c0_g1	4.58707	2.19757	2.46187e-12	4.01396e-10	6.04	6.4	6.18	27.96	14.7	26.23
DN21200_c0_g5	458.185	8.83979	2.37988e-06	5.28768e-05	0	0	0	1.81	3.71	0.42
DN4869_c0_g1	0.172804	-2.53279	1.30516e-12	2.22109e-10	21.21	21.15	31.76	6.42	3.01	2.74
DN18364_c0_g1	0.113434	-3.14007	1.34334e-12	2.27894e-10	5.13	6.07	12.26	1.15	0.44	0.7
DN8087_c0_g1	4.59012	2.19853	3.11947e-06	6.57673e-05	1.32	0.82	1.92	7.89	3.14	4.92
DN5451_c0_g1	4.59218	2.19918	3.8221e-07	1.16279e-05	8.09	9.12	5.71	33.03	17.68	35.05
DN1517_c0_g1	4.59223	2.1992	9.55091e-14	2.20387e-11	4.64	4.85	4.63	24.6	13.38	16.95
DN17469_c0_g1	4.59796	2.20099	1.86236e-06	4.29739e-05	0.43	1.18	0.96	6.78	3.35	5.42
DN13579_c0_g1	4.59866	2.20121	0.000120161	0.0012579	1.39	2.24	0.98	8.24	5.36	4.05
DN164136_c0_g1	449.583	8.81244	0.000451307	0.00360628	0	0.23	0	0	40.04	24.2
DN5264_c0_g1	4.60074	2.20187	8.24306e-06	0.000146745	9.24	9.9	6.71	27.74	23.9	30.88
DN1370_c0_g2	4.60505	2.20322	2.42077e-14	6.3994e-12	83.15	80.22	76.93	471.07	194.46	274.67
DN5305_c0_g1	4.6067	2.20373	6.68011e-06	0.000124132	10.46	19.1	8.6	62.18	25.13	52.78
DN1022_c0_g1	4.60998	2.20476	2.55298e-05	0.000363471	10.79	14.96	10.66	35.32	34.05	62.71
DN8914_c0_g1	4.61858	2.20745	1.27536e-07	4.60865e-06	2.38	3.92	2.56	13.07	8.38	13.03
DN5384_c0_g1	4.61913	2.20762	1.13733e-09	8.6286e-08	12.8	18.54	11.43	78.36	38.93	53.73
DN76872_c0_g1	441.385	8.78589	9.56536e-07	2.48341e-05	0	0	0	327	180.41	69.09
DN3416_c0_g1	0.154416	-2.69511	2.59499e-12	4.20582e-10	64.39	56.18	126.76	15.54	8.68	9.23
DN14264_c0_g2	4.62087	2.20817	7.66664e-07	2.0648e-05	17.98	17.46	11.62	66.74	35.25	75.2
DN4675_c0_g1	4.6264	2.20989	4.3144e-05	0.000554387	11.01	7.63	7.96	29.79	31.79	34.76
DN135409_c0_g1	437.784	8.77408	1.287e-05	0.000211549	0	0	0	0.14	1.15	3.61
DN13256_c1_g1	4.62911	2.21074	0.000324435	0.00277359	67.32	47.34	55.69	120.4	117.34	105.64
DN14994_c0_g2	4.63024	2.21109	6.6997e-07	1.85861e-05	22.85	26.22	25.3	87.35	84.14	100.79
DN8063_c0_g2	0.000895388	-10.1252	3.36561e-12	5.3591e-10	1.73	2.72	6.9	0	0	0
DN7156_c1_g4	433.469	8.75978	2.45634e-05	0.000352392	0	0	0	0.35	3.46	0.47
DN8997_c0_g1	4.63107	2.21135	0.00128057	0.00809754	1.85	3.85	2	12.77	2.8	16.39
DN169630_c0_g1	431.136	8.752	5.84141e-07	1.65766e-05	0	0	0	1.59	6.44	8.8
DN159500_c0_g1	427.184	8.73871	0.000175369	0.00170567	0	0	0	0.45	32.39	6.38
DN4071_c0_g1	4.63506	2.21259	0.000364128	0.00303618	97.98	54.58	35.09	154.13	28.52	173.43
DN9392_c0_g1	4.63519	2.21263	3.33135e-05	0.000450051	12.63	16.34	11.95	41.95	49.26	51.31
DN130303_c0_g1	424.79	8.73061	2.98414e-06	6.35788e-05	0	0	0	0.42	2.89	3.89
DN8804_c0_g2	0.0653876	-3.93484	3.67047e-12	5.77696e-10	105.86	147.69	161.52	9.49	2.36	12.29
DN9048_c0_g1	0.000590678	-10.7253	3.91325e-12	6.12368e-10	17.81	15.49	4.34	0	0	0
DN20406_c0_g1	4.6361	2.21291	2.09862e-05	0.000311997	8.64	8.92	12.15	31.62	15.3	53.8
DN13995_c1_g1	4.63862	2.2137	5.90426e-05	0.000707277	2.29	2.6	2.36	7.34	8.95	8.91
DN2276_c0_g1	4.6431	2.21509	2.43611e-05	0.000350312	3.85	5.86	5.09	14.56	11.27	25.85
DN7192_c0_g1	4.64869	2.21682	3.23995e-05	0.000440214	8.38	13.32	13.56	31.32	35.77	46.19
DN20739_c0_g1	4.6564	2.21921	2.20028e-05	0.000323927	2.17	3.48	1.7	13.96	5.68	13.13
DN73770_c0_g5	0.000907725	-10.1055	4.65687e-12	7.12357e-10	4.99	3.72	1.88	0	0	0
DN7166_c0_g2	0.166641	-2.58519	4.9567e-12	7.56098e-10	978.81	1076.6	1364.06	183.53	84.49	215.66
DN9138_c0_g1	4.6603	2.22042	1.97616e-05	0.000297199	10.76	12.65	9.15	34.16	31.47	58.24
DN2034_c0_g1	416.832	8.70332	2.54428e-06	5.58234e-05	0	0.09	0	52.49	1.22	3.89
DN11916_c0_g1	4.66326	2.22134	3.66578e-05	0.000486322	37	44.39	31.45	124.87	70.1	205.37
DN15881_c0_g3	4.66564	2.22208	2.42388e-06	5.36356e-05	3.56	5.52	4.04	15.58	11.66	24.71
DN41066_c0_g1	4.67444	2.22479	0.00147078	0.00900745	0.17	0.28	0.5	1.63	0.73	1.35
DN10824_c0_g2	413.93	8.69324	3.29987e-06	6.87719e-05	0	0.54	0	228.96	1.75	22.37
DN31877_c0_g1	0.00111632	-9.80704	5.48423e-12	8.25014e-10	39.39	18.32	23.8	0	0	0
DN3624_c0_g1	4.67557	2.22514	4.98164e-11	5.84666e-09	7.76	11.35	8.91	40.88	24.5	37.04
DN5415_c0_g1	4.67788	2.22586	2.61098e-12	4.21917e-10	12.23	11.32	9.68	65.59	26.85	48.97
DN4918_c0_g1	4.69191	2.23017	2.68551e-05	0.000378873	4.88	6.03	5.78	24.46	23.32	15.43
DN10523_c0_g1	4.69275	2.23043	6.00214e-06	0.00011365	18.28	13.86	12.69	57.79	19.5	52.18
DN9547_c0_g1	4.7076	2.23499	6.70253e-05	0.00078613	1.67	2.78	1.62	7.15	7.19	7.35
DN24147_c0_g1	0.063802	-3.97025	6.9232e-12	1.02657e-09	2.13	2.43	3.23	0.25	0.08	0.1
DN7804_c0_g1	0.186101	-2.42584	7.08526e-12	1.04564e-09	7.23	8.14	12.25	2.85	0.71	1.51
DN79495_c0_g2	402.726	8.65366	0.000178032	0.00172541	0	0	0	0.02	0.69	2.54
DN420_c0_g2	4.71001	2.23573	1.3698e-16	6.37565e-14	6.52	6.06	7.52	40.42	17.09	23.91
DN11039_c0_g2	4.71658	2.23774	0.000234799	0.00214322	1.21	2.02	1.3	6.53	6.39	3.53
DN11683_c0_g2	4.72007	2.23881	2.9449e-05	0.000407238	1.64	2.21	2.4	7.66	8.38	6.12
DN69066_c0_g1	399.805	8.64315	1.50455e-05	0.00023943	0	0.06	0	0.08	5.05	14.85
DN2377_c0_g1	0.205113	-2.28551	8.4561e-12	1.22472e-09	35.29	36.13	62.57	12.42	4.39	7.6
DN2071_c0_g2	4.72739	2.24105	0.000156076	0.00155156	4.45	5.28	4.11	15.77	20.17	12.96
DN2359_c0_g1	4.72815	2.24127	0.00094009	0.00637858	1.68	1.86	1.83	7.07	2.15	12.79
DN6305_c0_g1	4.72859	2.24141	0.000106075	0.00113756	3.97	6.28	6.71	34.87	28.57	11.99
DN7033_c0_g1	395.882	8.62893	5.0438e-05	0.000627102	0	0.04	0	0.24	14.05	1.2
DN12906_c0_g1	395.338	8.62694	0.00150786	0.00918395	0	0	0	16.77	0	3.78
DN23524_c0_g2	393.417	8.61992	0.00104845	0.00694689	0.03	0	0	8.83	0	0.23
DN5954_c0_g1	4.72879	2.24147	3.71813e-05	0.000491691	1.73	2.53	1.26	10.85	3.14	9.35
DN13406_c0_g1	387.479	8.59798	7.69389e-05	0.000877274	0	0	0	1.47	21.05	2.31
DN158792_c0_g1	387.28	8.59723	2.18206e-05	0.000321854	0	0	0	0.08	1.36	1.26
DN156727_c0_g1	386.754	8.59527	0.000572989	0.00434949	0	0.16	0	0	26.42	13.43
DN18649_c0_g1	0.00084813	-10.2034	8.90783e-12	1.27321e-09	56.81	46.82	17.52	0	0	0
DN30064_c0_g4	4.73339	2.24287	2.06605e-05	0.00030808	1.54	2.16	2.34	10.56	6.84	4.92
DN2661_c0_g1	0.167324	-2.57929	9.11989e-12	1.29671e-09	48.72	54.11	105.6	13.85	5.5	8.65
DN112133_c0_g1	4.73345	2.24289	0.000115205	0.00121372	1.69	1.72	1.27	9.97	10.54	17.44
DN4784_c0_g1	0.208023	-2.26518	9.51145e-12	1.34083e-09	61.86	116.59	121.13	22.96	11.55	17.73
DN70899_c0_g1	0.00135681	-9.52556	9.52862e-12	1.34083e-09	1.65	1.96	1	0	0	0
DN863_c0_g1	4.73604	2.24368	0.00114444	0.00742999	13.5	18.27	12.08	45.12	70.9	33.16
DN3889_c0_g1	0.100972	-3.30798	1.04931e-11	1.4637e-09	123.01	132.49	234.5	28.03	5.18	10.02
DN13677_c0_g1	4.74231	2.24559	2.85492e-10	2.65308e-08	9.15	9.78	7.54	42.3	22.78	38.99
DN13368_c1_g1	4.7437	2.24601	0.000779559	0.00552551	14.32	10.18	12.02	27.02	39.46	35.1
DN8035_c0_g1	4.74388	2.24607	0.00068521	0.00501202	0.3	0.61	0.28	1.7	0.77	2.41
DN610_c0_g1	4.74399	2.2461	0.000501463	0.00391852	2.98	3.38	2.13	12.42	3.78	18.76
DN6822_c0_g2	4.74904	2.24764	2.56644e-05	0.000365006	8.88	15.13	18.92	40.14	40.49	35.61
DN610_c0_g2	4.7494	2.24775	0.00100856	0.00673575	4.05	4.9	2.54	11.61	6.84	24.97
DN2627_c0_g1	4.74947	2.24777	0.000203829	0.00191941	2.42	1.44	1.53	6.22	4.61	9.82
DN1500_c0_g1	4.75162	2.24842	1.79204e-06	4.16336e-05	115.5	142.3	100.4	485.23	415.12	357.04
DN7023_c0_g1	4.75232	2.24863	0.000552537	0.00422546	8.37	9.87	5.58	41.4	31.66	15.67
DN13152_c0_g1	4.75359	2.24902	2.20923e-05	0.000324894	0.47	1.26	0.78	3.83	2.49	3.48
DN894_c0_g1	0.0970792	-3.36469	1.23926e-11	1.68382e-09	33.94	30.57	59.33	4.32	1.41	5.77
DN16350_c0_g1	0.104389	-3.25996	1.26128e-11	1.70435e-09	682.23	728.44	1709.48	112.57	49.5	102.67
DN26117_c0_g1	4.75376	2.24907	6.04095e-05	0.000721746	4.23	3.95	5.43	16.19	7.96	17.7
DN14198_c0_g1	4.7557	2.24966	0.000911254	0.00622324	60.49	64.46	54.82	211.41	71.47	454.07
DN3044_c0_g1	4.75713	2.25009	0.00106967	0.00705431	1.94	1.75	1.19	12.75	1.6	8.41
DN4872_c0_g1	4.75974	2.25088	1.25443e-06	3.08827e-05	20.98	37.06	27.76	190	43.46	120.3
DN1322_c0_g1	0.193097	-2.3726	1.49503e-11	1.99546e-09	30.35	42.14	64.44	12.43	4.77	6.6
DN3340_c0_g2	4.77158	2.25447	4.64563e-08	1.96418e-06	89.86	71.74	110.98	365.97	212.18	465.8
DN13303_c0_g1	370.239	8.53231	1.7272e-06	4.0351e-05	0	0.04	0	0.33	6.6	6.32
DN2801_c0_g1	0.221992	-2.17142	1.62507e-11	2.15845e-09	3301.54	5571.83	6825.5	1072.67	456.53	632.56
DN3059_c0_g5	369.106	8.52789	0.000618464	0.00461872	0	0	0	0.03	3.94	0.36
DN1549_c0_g1	0.187903	-2.41194	1.69708e-11	2.24862e-09	38.08	41.06	77.12	13.04	5.07	8.89
DN6616_c0_g1	4.77159	2.25447	0.0012216	0.00780602	0.82	1.7	0.55	6.73	3.45	2.23
DN119164_c0_g1	0.00105303	-9.89124	1.83718e-11	2.42245e-09	18.46	7.34	9.55	0	0	0
DN5320_c0_g2	4.7716	2.25447	2.45693e-06	5.42787e-05	21.8	34.16	25	90.66	88.14	118.31
DN11793_c0_g2	4.77901	2.25671	7.62026e-05	0.000870519	16.11	13.75	14.76	45.24	29.6	96.29
DN4256_c0_g1	0.225509	-2.14874	1.97259e-11	2.56989e-09	25.31	31.82	44.68	8.61	3.56	8.12
DN6436_c0_g2	0.168107	-2.57255	2.15565e-11	2.80168e-09	7.75	8.73	8.27	1.44	0.97	1.46
DN132544_c0_g1	362.327	8.50115	2.80288e-05	0.000392333	0	0.2	0	0.15	23.49	27.05
DN45509_c0_g1	4.77918	2.25676	0.000533413	0.00411621	1.07	0.85	0.58	3.29	3.48	2.48
DN2457_c0_g2	4.78222	2.25768	5.92473e-06	0.000112419	14.41	20.53	18.82	69.7	72.54	54.47
DN8063_c1_g1	0.000958608	-10.0268	2.38145e-11	3.06587e-09	17.49	7.28	6.76	0	0	0
DN15293_c0_g1	0.153396	-2.70467	2.40508e-11	3.08899e-09	13.65	26.62	20.76	3.7	1.79	2.2
DN10182_c0_g1	4.78744	2.25926	1.19353e-07	4.35922e-06	34.02	34.59	30.5	135.11	116.73	124.88
DN7624_c0_g1	4.79935	2.26284	3.81378e-07	1.16101e-05	6.52	7.53	5.49	25.78	16.01	34.43
DN2476_c0_g1	4.80222	2.2637	7.94447e-05	0.000900379	137.78	165.92	104.56	398.75	323.55	805.89
DN4661_c0_g1	4.80396	2.26422	0.000793596	0.00560748	1.54	1.72	1.68	4.71	7.97	4.38
DN135428_c0_g1	354.606	8.47007	4.43225e-06	8.77698e-05	0	0	0	0.21	1.26	1.18
DN28692_c0_g2	354.373	8.46912	2.76333e-05	0.000387941	0	0	0	0.39	5.87	5.66
DN23290_c0_g1	4.80473	2.26445	4.51259e-07	1.33628e-05	0.93	1.12	0.91	4.27	2.91	4.44
DN7535_c0_g1	4.8068	2.26508	3.76483e-07	1.14887e-05	3.6	4.63	3.91	14.84	13.16	17.93
DN2494_c0_g1	9.37714e-05	-13.3805	2.94423e-11	3.70287e-09	83.86	74.5	1.38	0	0	0
DN7671_c0_g1	352.852	8.46292	1.07976e-06	2.73109e-05	0	23.06	0.98	3928.06	38.8	684.55
DN1995_c0_g5	352.021	8.45952	7.96389e-22	1.05778e-18	0	0.01	0.04	10.26	3.32	4.87
DN41396_c0_g1	0.112265	-3.15502	2.95861e-11	3.71238e-09	3	2.85	3.63	1.41	0.22	1.13
DN23_c0_g1	4.80836	2.26554	2.29493e-07	7.58343e-06	20.16	28.75	17.64	88.2	60.63	105.01
DN7967_c0_g1	4.80981	2.26598	0.00112253	0.00732355	1.7	1.71	1.4	8.19	1.49	10.13
DN8299_c0_g1	4.81582	2.26778	3.13193e-06	6.59202e-05	12.48	10.59	12.9	40.74	42.8	48.97
DN159053_c0_g1	346.396	8.43628	0.000450743	0.00360284	0	0	0	0.03	3.2	0.67
DN2869_c0_g2	4.8169	2.2681	6.68998e-07	1.85686e-05	5.65	9	5.43	27.14	17.78	33.43
DN1840_c0_g1	4.81789	2.2684	0.00119164	0.00766064	1.43	2	2.06	6.6	8.16	3.83
DN5174_c0_g1	345.444	8.43231	2.68412e-06	5.82812e-05	0	0.49	0	19.26	73.13	4.73
DN1941_c0_g2	4.82274	2.26985	0.000141357	0.00143484	13.41	8.84	12.99	32.78	47.83	48.27
DN1688_c0_g2	4.82511	2.27056	0.000144796	0.00146346	27.42	19.42	21.18	54.18	76.7	93.7
DN6868_c0_g1	4.82712	2.27116	0.000168844	0.00165671	1.74	1.6	2.1	6.61	8.19	4.74
DN10407_c0_g1	343.829	8.42555	0.000182691	0.00176272	0	0	0	0.23	3.12	0.2
DN33741_c0_g1	4.82757	2.2713	0.000226737	0.00208608	0.37	0.73	1.22	2.64	2.68	3.1
DN22479_c0_g1	4.83116	2.27237	3.59386e-09	2.30519e-07	6.31	6.75	4.61	33.2	13.37	24.44
DN1866_c0_g1	4.8313	2.27241	0.000210738	0.00196948	0.77	2.21	0.94	5.03	3.75	5.62
DN9651_c0_g1	4.83741	2.27424	0.00142228	0.00878352	1.48	1.22	1.64	9.63	4.28	1.74
DN2479_c0_g1	0.14803	-2.75604	4.12097e-11	5.00928e-09	34.54	60.61	85.29	11.55	5.27	4.99
DN77359_c0_g1	341.647	8.41636	3.52841e-07	1.0905e-05	0	0.11	0	3.14	15.67	17.16
DN2290_c0_g1	4.85167	2.27848	3.54348e-05	0.000472959	2.68	4.11	1.75	16.38	5.38	14.13
DN753_c0_g1	4.85353	2.27904	2.61736e-08	1.22662e-06	56.15	52.57	37.84	291.47	148.53	177.9
DN10748_c1_g1	340.677	8.41226	2.65931e-06	5.7904e-05	0	0	0	3.57	16.12	29.32
DN85523_c0_g1	340.603	8.41195	2.91856e-05	0.000404109	0	0	0	0.4	3.78	9.01
DN1066_c0_g1	0.207068	-2.27183	4.44577e-11	5.35627e-09	24.27	26.59	42.73	8.29	4.01	4.34
DN10512_c0_g2	4.85364	2.27907	6.73084e-06	0.000124886	3.91	5.4	3.3	15.48	14.63	18.06
DN13397_c0_g2	340.076	8.40971	7.80954e-12	1.14324e-09	0.15	0.28	0	13.43	45.12	40.78
DN11729_c0_g1	4.85492	2.27945	3.16193e-08	1.43225e-06	0.74	1.5	1.33	5.93	3.58	4.83
DN6596_c0_g1	0.00088101	-10.1486	4.58112e-11	5.48273e-09	9.34	7.23	2.42	0	0	0
DN1512_c0_g1	4.85925	2.28073	2.47198e-07	8.08022e-06	16.9	25.16	20.59	78.28	72.74	84.43
DN154396_c0_g1	338.881	8.40464	7.30376e-09	4.24937e-07	0	0	0	16.1	4.85	19.96
DN2235_c0_g1	4.86543	2.28257	8.58612e-11	9.58144e-09	6.7	9.57	6.9	36.71	22.23	32.64
DN1368_c0_g1	4.86545	2.28257	9.0499e-05	0.00100006	24.73	22.79	20.32	65.49	52.02	147.5
DN13943_c1_g2	4.8683	2.28342	2.73846e-06	5.92249e-05	18.63	16.92	37.7	65.18	41.85	110.88
DN24890_c0_g1	4.86884	2.28358	1.54995e-07	5.43852e-06	1.52	1.93	2.01	7.02	5.95	8.15
DN1602_c0_g1	4.87168	2.28442	0.000132485	0.00136127	5.18	8.73	5.28	35.97	26.95	13.47
DN15012_c0_g1	4.87509	2.28543	0.000316847	0.00271939	0.83	1.18	1.07	7.01	3.82	1.73
DN6166_c0_g3	4.87728	2.28608	5.02264e-05	0.000624898	0.57	0.77	1.41	3.89	2.19	4.76
DN4880_c0_g1	4.87906	2.2866	0.00016594	0.0016344	6.21	7.3	6.43	23.68	10.64	47.4
DN31028_c0_g1	0.189347	-2.4009	5.04264e-11	5.90541e-09	186.79	229.21	258.36	53.37	14.31	35.75
DN7906_c0_g1	0.113532	-3.13883	5.08892e-11	5.9342e-09	25.48	41.21	56.07	6.16	1.47	5
DN1531_c0_g2	4.88212	2.28751	5.62424e-05	0.000680284	3.14	3.23	2.54	11.04	5.83	19.45
DN3710_c0_g1	4.88521	2.28842	0.000105649	0.00113433	5.17	5.95	5.95	26.23	7.04	36.86
DN31598_c0_g2	330.148	8.36697	8.47027e-06	0.000149908	0	0	0	0.94	6.83	5.04
DN13733_c0_g2	0.131159	-2.93061	5.31606e-11	6.15951e-09	5.5	5.93	12.54	1.48	0.47	0.83
DN1313_c0_g3	4.88875	2.28947	6.50633e-07	1.81236e-05	4.35	5.51	6.18	20.8	20.7	18.98
DN19049_c0_g1	327.877	8.35701	0.000769908	0.00547277	0	0.71	0	0	32.64	129.56
DN36561_c0_g2	4.88897	2.28953	0.00151851	0.00923229	0.46	1.07	0.87	2.82	1.26	5.35
DN54845_c0_g2	0.036781	-4.76489	5.65802e-11	6.5004e-09	7.22	8.14	10.52	0.43	0	0.43
DN668_c0_g1	4.89691	2.29187	0.000174841	0.00170236	11.5	22.93	7.8	64.67	49.29	53.19
DN7886_c0_g1	4.89736	2.292	2.70125e-05	0.000380426	1.61	1.89	1.79	10.26	5.75	4.39
DN45721_c0_g2	4.8998	2.29272	1.36723e-09	1.00752e-07	48.77	86.53	50.47	266.27	134.73	274
DN1423_c0_g1	4.90273	2.29358	2.17814e-07	7.27252e-06	25.68	32.7	28.55	108.49	59.42	160.94
DN6934_c0_g2	4.90962	2.29561	0.00157349	0.00949339	4.61	9.36	4.37	21.83	30	13.27
DN125637_c0_g1	0.135991	-2.87841	6.92967e-11	7.81303e-09	5.53	11.3	11.55	2.13	0.59	0.83
DN61996_c0_g1	321.141	8.32706	0.000134745	0.00138006	0	0	0	0.07	1.25	3.6
DN15420_c0_g1	0.124593	-3.0047	7.38997e-11	8.31478e-09	7029.74	9005.2	9754.3	294.15	264.66	1147.76
DN2623_c0_g1	4.91037	2.29583	7.53562e-05	0.000863023	1.71	1.12	1.24	5.02	3.62	6.85
DN4218_c0_g2	4.91352	2.29676	7.76748e-05	0.000884013	8.79	13.64	12.11	38.32	17.4	76.17
DN14967_c0_g2	0.12242	-3.03009	8.41004e-11	9.40422e-09	5.71	5.48	11.74	1.44	0.44	0.69
DN150875_c0_g1	317.052	8.30857	0.000321548	0.0027515	0	0	0	0.22	18.69	13.95
DN8644_c1_g1	4.9189	2.29834	0.00020651	0.0019368	1.5	1.14	1.1	7.4	5.24	2.54
DN1140_c0_g2	0.00126211	-9.62995	8.90569e-11	9.87734e-09	17.63	5.97	18.08	0	0	0
DN8747_c0_g1	315.171	8.29999	1.93621e-06	4.44334e-05	3.53	5.2	0	26.64	758.9	1124.23
DN12264_c0_g1	4.93074	2.3018	3.76574e-05	0.000496715	5.4	5.34	4.36	15.62	20.5	26.24
DN20501_c2_g1	313.368	8.29171	2.17158e-05	0.000320481	0	0	0	0.39	3.66	2.27
DN12187_c0_g1	4.93107	2.3019	4.6285e-06	9.09942e-05	1.4	1.43	1.32	6.31	5.71	4.21
DN7705_c0_g1	4.93194	2.30215	5.901e-05	0.000707043	1.35	0.82	0.85	4.45	3.45	3.81
DN1144_c0_g1	4.93719	2.30369	5.9698e-08	2.43701e-06	11.69	20.4	15.26	63.52	43.54	80.02
DN1295_c0_g1	4.94223	2.30516	0.000106437	0.00114099	0.41	1.14	1.26	3.8	3.29	3.6
DN101632_c0_g2	308.837	8.2707	1.99632e-05	0.000299633	0	0	0	1.7	0.25	5.87
DN4654_c0_g1	0.198721	-2.33118	9.82179e-11	1.07619e-08	95.59	111.52	168.48	32.79	12.59	26.61
DN13170_c0_g1	0.00195938	-8.99539	1.01808e-10	1.11329e-08	4.41	2.52	4.33	0	0	0
DN10595_c0_g1	4.94646	2.3064	7.80045e-06	0.000140653	3.55	3.28	1.92	15.12	10.26	10.9
DN120584_c1_g2	305.799	8.25644	2.61761e-05	0.000370927	0	0	0	0.19	1.64	2.37
DN94562_c0_g1	0.00158296	-9.30316	1.02363e-10	1.11488e-08	2.51	1.13	1.68	0	0	0
DN131729_c0_g1	304.203	8.24889	3.80974e-05	0.000501128	0	0	0	0.4	3.58	7.62
DN132_c0_g1	4.94728	2.30664	0.000748376	0.00535607	9.31	14.7	8.5	27.98	48.61	28.62
DN27101_c0_g1	0.00199164	-8.97183	1.04214e-10	1.13052e-08	4.93	3.15	6.54	0	0	0
DN955_c0_g1	4.95128	2.3078	4.28267e-07	1.27933e-05	6.97	9.94	7.6	33.66	19.94	48.45
DN5163_c0_g1	0.239296	-2.06313	1.05481e-10	1.13972e-08	15.65	18.3	27.34	7.15	2.57	3.38
DN12583_c1_g1	302.43	8.24046	5.62945e-10	4.80897e-08	0.53	0.45	0	21.26	85.3	31.88
DN7320_c2_g1	0.15774	-2.66438	1.06504e-10	1.14849e-08	123.21	142.97	226.9	39.23	17.35	37.86
DN48455_c0_g1	300.182	8.2297	2.29628e-06	5.12705e-05	0	0.33	0	1.42	27.9	41.3
DN669_c0_g1	0.00100408	-9.95992	1.0778e-10	1.15995e-08	69.28	56.99	18.29	0	0	0
DN1110_c0_g1	4.95201	2.30802	7.56322e-05	0.000865456	13.62	27.02	6.8	118.39	50.86	68.01
DN2975_c0_g1	0.000648299	-10.5911	1.13064e-10	1.21203e-08	3.19	2.09	15.7	0	0	0
DN9931_c0_g1	4.9556	2.30906	8.97136e-13	1.59658e-10	21.4	25.21	22.36	111.05	63.98	102.83
DN14627_c2_g1	298.063	8.21947	2.71194e-10	2.54628e-08	0	0.14	0	16.68	5.25	12.45
DN17915_c1_g1	4.95729	2.30955	0.000801335	0.00565163	1.6	2.73	2.23	4.36	7.94	11.49
DN126300_c0_g1	0.0244431	-5.35443	1.17865e-10	1.25363e-08	1.34	1.02	3.08	0.02	0.02	0.07
DN10222_c0_g1	4.96056	2.3105	0.00165589	0.00987863	16.04	23.93	23.65	79.42	15.14	65.77
DN129430_c0_g1	296.673	8.21273	8.99124e-05	0.000995195	0	0	0	0.16	3.05	3.58
DN10871_c0_g1	4.96712	2.31241	4.40248e-10	3.89198e-08	41.38	77.78	52.51	267.65	155.43	191.82
DN103155_c1_g1	295.345	8.20626	0.000129711	0.00133858	0	0.02	0	0.11	4.99	0.4
DN1765_c0_g1	4.97191	2.3138	1.10675e-06	2.79283e-05	15	14.8	11.72	50.48	43.23	69
DN6955_c0_g2	4.97653	2.31514	1.12173e-08	6.07216e-07	3.43	2.76	2.3	16.71	7.78	11.52
DN1804_c0_g1	294.244	8.20087	1.4124e-14	4.06959e-12	2.64	3.14	0.85	416.77	781.1	106.37
DN10026_c0_g1	293.568	8.19755	0.000455733	0.00363419	0	0	0.17	42.39	0	15.53
DN169454_c0_g1	292.939	8.19446	2.45037e-07	8.0241e-06	0.08	0.04	0	1.96	1.92	20
DN5470_c0_g1	4.9883	2.31855	1.33136e-08	7.03222e-07	12.15	12.24	13.46	48.73	37.08	64.05
DN3985_c0_g2	4.99983	2.32188	8.57714e-06	0.000151454	1.47	2.51	1.09	8.22	4.66	8.64
DN23175_c0_g1	5.0055	2.32351	4.87603e-08	2.04794e-06	4.8	4.18	3.65	18.35	11.84	20.46
DN9197_c0_g7	291.162	8.18568	8.79256e-09	4.95669e-07	0.29	1.37	0	17.37	87.55	230.8
DN334_c0_g1	5.00691	2.32392	5.48119e-08	2.26643e-06	6.69	9.93	6.68	32.81	23.85	37.78
DN1771_c0_g2	5.01087	2.32506	2.71503e-06	5.88439e-05	15.57	27.46	15.85	73.66	63.45	93.72
DN2218_c0_g1	5.01275	2.3256	1.85225e-06	4.28133e-05	12.88	15.38	14.3	54.37	58.1	55.92
DN46623_c0_g1	5.01927	2.32748	0.00018565	0.00178243	4.12	7.08	3.22	22.61	21.15	12.68
DN35913_c1_g2	0.0421142	-4.56955	1.45841e-10	1.50133e-08	1.4	0.63	0.99	0.04	0.03	0.04
DN24709_c0_g1	285.495	8.15732	0.000336548	0.0028534	0	0	0	0.15	2.72	0.24
DN7207_c0_g1	0.247699	-2.01334	1.4988e-10	1.54e-08	44.52	54.69	70.03	14.36	6.96	14.31
DN1273_c0_g1	0.0486177	-4.36237	1.50165e-10	1.54003e-08	1.39	1.42	2.62	0.14	0.04	0.05
DN21635_c0_g1	5.02409	2.32886	0.000412564	0.00334779	8.93	10.37	7.6	19.01	31.71	49.41
DN17589_c0_g1	0.212842	-2.23214	1.52335e-10	1.55642e-08	6.77	5.97	9.98	1.96	0.55	2.14
DN7996_c0_g1	5.02514	2.32916	5.57105e-08	2.29456e-06	2.69	2.3	2.83	11.4	6.39	10.78
DN15894_c0_g1	0.112439	-3.15278	1.62704e-10	1.65057e-08	108.68	134.14	317.47	26.13	9.84	15.84
DN16354_c0_g1	5.02575	2.32934	1.77422e-06	4.12901e-05	0.66	0.81	0.42	3.71	1.8	2.72
DN2294_c1_g1	0.140891	-2.82735	1.65439e-10	1.67148e-08	54.52	84.16	92.14	13.97	3.49	11.97
DN12138_c0_g1	5.0265	2.32955	5.66755e-06	0.000108484	2.27	2.71	2.31	10.88	4.49	14.81
DN7862_c0_g1	5.02821	2.33005	0.00059427	0.00447549	4.66	4.51	3.81	14.97	21.87	10.67
DN14128_c0_g1	5.0353	2.33208	2.76062e-07	8.85365e-06	1.09	1.65	1.81	7.73	5.84	5.18
DN107174_c0_g2	5.03602	2.33228	0.000537427	0.00413955	0.63	0.27	0.62	1.9	1.54	2.62
DN25452_c0_g2	277.746	8.11762	1.06191e-05	0.000180544	0	0	0.02	0.18	2.71	2.15
DN2812_c0_g1	5.04468	2.33476	2.28013e-06	5.10012e-05	1.9	2.01	1.3	7.69	5.76	7.69
DN35193_c0_g1	0.00253077	-8.62621	1.76939e-10	1.76476e-08	1.16	0.96	1.44	0	0	0
DN2984_c0_g1	5.05008	2.33631	0.00012647	0.00131149	12.1	13.33	10.15	45.96	16.8	83.92
DN51412_c0_g1	274.782	8.10214	9.45169e-06	0.000164497	0	0.1	0	0.86	8.26	19.15
DN5270_c0_g1	274.645	8.10142	3.73934e-05	0.000494015	0	0	0	2.57	5.16	0.5
DN11836_c0_g2	5.05321	2.3372	1.05855e-05	0.000180143	8.63	11.32	6.46	33.01	21.58	52.92
DN109_c0_g2	0.142212	-2.81389	1.83873e-10	1.82389e-08	27.56	33.18	40.35	7.81	1.46	4.08
DN18152_c0_g4	5.05434	2.33752	3.34936e-06	6.95638e-05	3.41	3.22	3.82	13.48	14.2	12.44
DN9510_c0_g1	0.203397	-2.29763	1.87963e-10	1.8577e-08	1521.03	2026.98	1815.78	190.9	97.77	171.81
DN2102_c0_g1	5.05638	2.3381	1.38204e-09	1.01705e-07	4.11	2.86	3.9	22.51	9.98	13.54
DN15443_c0_g1	5.0573	2.33837	0.00110052	0.00721624	33.14	26.49	18.54	59.54	119.13	106.76
DN1098_c0_g2	5.06797	2.34141	6.9739e-05	0.000811446	7.52	4.15	4.63	25.02	22.01	16.8
DN2025_c1_g2	5.07089	2.34224	0.000439553	0.00352739	1.14	2.06	1.77	4.02	5.56	5.81
DN5514_c0_g1	5.08305	2.34569	6.41975e-08	2.59155e-06	7.17	7.78	5.1	34.07	22.38	25.51
DN24465_c0_g1	5.08467	2.34615	0.000513814	0.00399098	0.63	1.62	2.02	4.89	3	9.17
DN4534_c0_g1	0.0378199	-4.72471	2.07988e-10	2.02619e-08	20.05	26.43	21.44	0.29	0.45	1.26
DN3139_c0_g1	5.08557	2.34641	1.05182e-14	3.18215e-12	3.29	3.74	4.33	19.4	11.83	16.6
DN2786_c0_g3	5.08657	2.34669	0.000388149	0.00319683	3.78	4.65	6.11	28.77	27.52	9.87
DN4649_c0_g1	5.08833	2.34719	0.00039209	0.00322052	34	32.63	42.57	91.11	190.68	135.89
DN3572_c0_g1	5.08867	2.34729	0.000127138	0.00131692	15.31	14.82	7.54	37.64	35.91	66.37
DN4776_c0_g1	5.09109	2.34797	8.69142e-05	0.000969696	3.22	3.4	3.49	10.18	13.11	15.18
DN9536_c0_g2	5.09653	2.34952	0.000110171	0.00117267	74	110.44	41.45	317.33	164.93	486.17
DN6082_c1_g1	5.09661	2.34954	5.59749e-10	4.7928e-08	40.42	40.93	33.05	182.55	117.45	183.69
DN16109_c1_g2	5.09957	2.35038	0.00108678	0.0071451	3.81	5.13	2.63	8.1	13.05	22.64
DN65037_c0_g1	266.774	8.05948	5.35371e-05	0.000656342	0	0	0	0.2	1.56	3.08
DN8376_c3_g1	0.133556	-2.90448	2.44839e-10	2.32691e-08	6.87	11.17	8.82	1.69	0.5	1.13
DN3155_c0_g1	5.10724	2.35254	0.000225917	0.00208274	1.21	3.57	2.61	23.25	7.58	10.17
DN287_c0_g2	5.10807	2.35278	1.27307e-05	0.00021002	9.59	6.13	9.1	28.52	30.51	39.86
DN33229_c0_g1	5.10878	2.35298	0.000463453	0.00367825	0.88	0.83	0.79	2.64	3.2	4.63
DN5188_c1_g1	5.11545	2.35486	1.03714e-07	3.87901e-06	16.16	12.01	20.59	82.27	36.84	108.46
DN2116_c0_g2	0.036736	-4.76666	2.63741e-10	2.48058e-08	1.55	1.19	2.77	0.13	0.04	0.02
DN6095_c0_g3	263.857	8.04361	0.000124418	0.00129327	0	0.02	0	0.17	4.47	0.35
DN5697_c0_g1	5.11698	2.35529	0.00088106	0.00606803	1.58	2.2	1.46	6.28	2.65	14.38
DN4804_c0_g1	5.12012	2.35618	3.1199e-05	0.000426778	4.71	6.03	3.64	26.08	7.6	31.51
DN133156_c0_g1	263.251	8.04029	0.000427244	0.00344331	0	0	0	0.05	2.06	3.93
DN13416_c0_g1	262.148	8.03424	2.54308e-05	0.000362441	0	0	0	5.99	0.22	0.97
DN7354_c1_g1	5.13045	2.35909	5.37154e-08	2.22721e-06	4.1	5.05	4.22	18.42	12.51	25.08
DN118680_c0_g1	0.0446591	-4.4849	2.83043e-10	2.63933e-08	8467.3	15207.9	16457.5	120.17	308.69	311.21
DN8028_c2_g1	5.13721	2.36098	3.83869e-05	0.000504449	1.57	1.93	1.13	4.97	6.21	4.33
DN1337_c0_g1	5.13909	2.36151	5.2016e-05	0.000641739	40.06	50.7	32.18	176.41	69.96	295.98
DN5727_c1_g1	260.533	8.02532	2.04058e-07	6.88073e-06	0.22	3.67	1.78	1391.12	2.64	185.4
DN4383_c0_g2	260.296	8.02401	0.00146646	0.00898607	0	0.23	0	0	29.83	7.3
DN8615_c0_g1	0.164973	-2.5997	2.87892e-10	2.67082e-08	51.86	64.03	102.5	14.03	4.63	12.89
DN4216_c0_g1	0.0509965	-4.29346	2.91788e-10	2.70237e-08	88.82	63.08	320.66	8.9	4.33	6.35
DN24231_c0_g1	0.00163337	-9.25793	2.94649e-10	2.71961e-08	1.98	0.74	1.66	0	0	0
DN58674_c0_g2	258.655	8.01489	8.18441e-05	0.000923344	0	0	0	0.11	1.12	1.79
DN151808_c0_g1	258.466	8.01383	0.000211059	0.00197147	0	0	0	0.07	1.5	2.57
DN17958_c0_g2	258.194	8.01231	1.92894e-05	0.000292033	0	0	0	2.81	4.39	0.62
DN10764_c0_g1	5.14192	2.36231	5.6053e-06	0.000107482	4.58	3.09	4.06	14.48	14	18.81
DN5113_c0_g1	5.14814	2.36405	8.90434e-13	1.59508e-10	27.34	31.61	32.63	130.83	67.3	140.04
DN38939_c0_g1	256.027	8.00015	0.000460096	0.0036588	0.02	0.01	0	9.74	0	0.36
DN7492_c0_g1	0.200322	-2.3196	3.04822e-10	2.79928e-08	72.7	145.26	110.74	27.31	9.24	18.34
DN45784_c0_g1	5.15068	2.36476	7.15354e-06	0.000130948	12.3	14.6	14.12	57.56	61.35	40.4
DN1165_c0_g2	5.15497	2.36596	1.01408e-07	3.8059e-06	75.58	99.39	60.81	353.1	229.37	389.07
DN79125_c2_g1	255.705	7.99834	7.7639e-08	3.03299e-06	0	0	0	9.11	1.73	5.18
DN14381_c2_g2	5.1616	2.36782	2.97799e-05	0.000410979	3.18	3.72	2.85	10.21	13.55	14.43
DN5957_c0_g1	5.1622	2.36799	2.55093e-06	5.59243e-05	1.12	3.26	2.55	11.2	6.31	11.52
DN11598_c0_g2	254.462	7.99131	1.91111e-05	0.000289736	0	0	0	0.22	0.87	1.76
DN10111_c0_g5	254.367	7.99077	0.000232952	0.00212942	0	0.04	0	0.09	7.09	0.92
DN2371_c0_g1	5.17176	2.37066	0.000268312	0.00238282	3.33	4.49	2.35	11.31	16.08	11.88
DN3058_c0_g2	5.17441	2.37139	0.000357542	0.0029933	2.12	1.83	2.16	5.59	5	13.41
DN43438_c0_g1	253.239	7.98436	4.22917e-06	8.45477e-05	0	0	0	9.55	35.91	49.76
DN29796_c0_g1	5.17621	2.3719	8.87627e-07	2.33853e-05	9.67	12.47	15.35	124.02	24.14	38.88
DN3136_c0_g1	0.200073	-2.3214	3.50566e-10	3.17436e-08	13.51	12.12	20.82	4.01	1.3	2.94
DN129_c0_g1	251.836	7.97634	5.0424e-15	1.62482e-12	2.2	2.56	1.49	353.64	785.16	81.96
DN43837_c0_g1	0.00232343	-8.74953	3.51894e-10	3.17436e-08	2.25	1.34	2.13	0	0	0
DN625_c0_g1	0.151289	-2.72462	3.65861e-10	3.29317e-08	43.79	64.06	109.58	13.18	5.41	12.34
DN8428_c0_g1	5.18291	2.37376	3.30269e-05	0.000447114	1.21	0.67	0.65	4.33	2.18	4.63
DN815_c0_g1	5.18407	2.37409	1.3752e-05	0.000223017	117.19	202.42	142.93	572.95	323.83	1059.23
DN9297_c0_g1	249.245	7.96142	0.00106127	0.00700695	0	0	0	0.35	4.82	0.12
DN60042_c0_g1	0.00139381	-9.48675	3.93221e-10	3.51619e-08	7.26	2.11	5.65	0	0	0
DN77702_c0_g1	5.189	2.37546	2.06808e-06	4.69844e-05	0.48	0.56	0.63	3.68	1.56	2.96
DN27943_c0_g1	5.19184	2.37625	0.0001453	0.00146639	0.91	0.9	0.94	8.11	1.03	5.94
DN2409_c0_g1	247.789	7.95297	1.45346e-07	5.16315e-06	0.19	0.22	0	2.03	43.76	88.89
DN145042_c0_g1	247.199	7.94953	1.73191e-05	0.000267619	0	0	0	0.28	1.36	1.38
DN2687_c0_g1	5.19219	2.37634	2.16932e-05	0.000320322	87.56	206.2	88.23	640.19	282.75	651.44
DN10187_c0_g1	5.1932	2.37662	0.000674532	0.00495187	1.72	2.47	1.23	6.58	8.87	5.15
DN10712_c0_g1	5.19793	2.37794	0.000325706	0.00278096	46.28	54.55	65.25	131.68	128.85	96.78
DN11968_c0_g1	246.303	7.94429	0.000798468	0.00563487	0	0	0.11	7.98	0	21.28
DN9859_c0_g1	5.20169	2.37898	4.71491e-07	1.38192e-05	11.58	9.73	11.9	47.31	43.42	38.78
DN159255_c0_g1	245.605	7.9402	0.00024355	0.00220499	0	0	0	0.12	2.79	3.54
DN4848_c0_g2	5.20615	2.38022	1.91445e-08	9.48637e-07	4.93	4.74	4.19	20.54	15.99	22.1
DN36929_c0_g1	5.20725	2.38052	0.00125225	0.00796007	0.54	2.25	0.92	5.58	5.2	3.59
DN15790_c0_g2	5.20856	2.38089	0.0014958	0.00912516	0.43	0.67	0.33	5.84	0.68	1.34
DN2015_c0_g2	5.20928	2.38109	3.43547e-05	0.000461369	3.22	2.78	2.57	9.47	7.94	19.01
DN8752_c0_g1	5.21675	2.38315	2.20884e-06	4.96848e-05	13.11	14.03	12.69	48.84	55.35	54.93
DN9364_c0_g2	5.21769	2.38341	0.000327401	0.00279149	1.4	2.72	1.81	8.29	3	15.36
DN128167_c0_g1	242.864	7.92401	7.05674e-05	0.000818506	0	0	0.02	0.13	3.14	0.61
DN2078_c0_g1	5.21793	2.38348	2.16576e-10	2.09285e-08	3.45	4.07	3.65	37.69	11.32	15.83
DN8841_c0_g1	0.067385	-3.89143	5.09246e-10	4.43713e-08	2929.66	5271.04	5777.51	139	203.63	146.72
DN7282_c0_g1	0.142513	-2.81083	5.24784e-10	4.5652e-08	4.74	6.35	10.04	1.21	0.36	1.08
DN60249_c0_g2	240.573	7.91033	0.000663503	0.00488738	0	0	0	0.1	2.27	10.55
DN11541_c0_g1	0.00103634	-9.91429	5.36544e-10	4.64979e-08	2.74	1.7	10.51	0	0	0
DN16719_c0_g2	5.21889	2.38374	5.50762e-05	0.000670831	0.75	0.71	0.41	2.86	2.62	2.37
DN8133_c0_g2	5.22297	2.38487	3.44009e-08	1.53681e-06	36.58	37.54	30.42	149.62	80.03	206.48
DN67_c0_g1	5.22474	2.38536	5.14566e-05	0.000636568	18.5	23.32	21.8	79.37	60.38	198.89
DN24053_c0_g1	5.22577	2.38564	0.00109697	0.00719646	63.65	69.38	35.37	110.28	29.45	381.39
DN5375_c0_g3	5.22643	2.38583	5.97744e-06	0.000113301	168.84	218.83	123.4	867.87	272.86	388.54
DN19364_c0_g1	5.22972	2.38673	0.00082877	0.00579809	3.83	4.42	3.39	15.26	21.57	7.78
DN24953_c0_g1	5.23121	2.38715	6.08146e-06	0.000114873	3.99	3.48	4.31	18.35	16.66	11.11
DN254_c0_g2	5.23484	2.38815	2.08211e-06	4.72242e-05	14.3	15.08	12.84	49.29	38.41	87.53
DN3403_c0_g2	5.23745	2.38886	0.000110915	0.00117787	1.82	1.79	0.96	9.84	2.5	9.49
DN7065_c0_g4	5.24389	2.39064	2.63324e-05	0.000372656	4.01	4.48	3.51	13.05	10.67	26.5
DN6409_c0_g1	5.25269	2.39306	0.000111596	0.0011823	8.25	13.31	9.41	33.6	50.13	34.2
DN59789_c0_g2	236.956	7.88848	0.000559369	0.00426453	0	0	0	0.03	1.17	1.35
DN4848_c0_g1	5.2545	2.39355	4.45918e-05	0.00056949	2.17	2.3	1.92	6.31	8.35	11.02
DN5691_c0_g1	5.25506	2.39371	4.90856e-05	0.000614213	28.93	29.5	13.36	122.39	40.55	144.83
DN63702_c0_g1	236.066	7.88305	0.000114899	0.0012112	0	0	0	0.66	1.79	11.73
DN2005_c0_g1	0.192429	-2.3776	5.81885e-10	4.90881e-08	39.2	37.16	76.51	11.26	5.71	7.95
DN60042_c0_g2	0.00206884	-8.91697	5.86115e-10	4.93324e-08	5.12	2.35	4.52	0	0	0
DN41169_c0_g1	5.26053	2.39521	8.74238e-07	2.30773e-05	3.82	4.27	3.27	14.4	12.66	22.29
DN11735_c0_g2	0.0727632	-3.78065	6.16651e-10	5.17418e-08	3.57	2.17	2.58	0.23	0.09	0.22
DN70862_c0_g1	0.00135033	-9.53247	6.19895e-10	5.1855e-08	4.82	3.89	1.46	0	0	0
DN1956_c0_g2	5.26571	2.39663	0.00157968	0.00952021	11.28	3.96	7.49	20.78	21.37	56.29
DN21432_c0_g1	5.26809	2.39728	0.000536864	0.00413731	17.32	26.41	15.35	63.53	86.4	41.06
DN1327_c0_g1	5.27005	2.39782	0.000365662	0.00304617	6.15	13.6	9.46	39.63	14.28	77.86
DN28043_c0_g1	232.538	7.86132	5.09861e-05	0.00063233	0	0	0	4.26	0.12	1.15
DN16697_c0_g1	5.2718	2.39829	6.47574e-19	4.46392e-16	4.92	9.4	9.8	46.45	29.36	31.44
DN37609_c0_g1	231.893	7.85731	7.88879e-05	0.000895932	0	0	0	1.36	5.67	0.99
DN3214_c0_g2	231.488	7.8548	5.63402e-10	4.80897e-08	0	0.47	0.55	18.02	78.96	54.33
DN17419_c0_g1	231.192	7.85295	0.000284371	0.00250056	0	0	0	0.37	6.93	15.19
DN7371_c0_g1	230.867	7.85092	0.000161344	0.00159697	0	0.14	0	0.68	20.08	2.3
DN6458_c0_g2	5.27315	2.39866	9.78798e-11	1.07465e-08	86.72	84.11	102.55	446.58	193.28	513.96
DN15526_c0_g1	5.27806	2.40001	3.0706e-05	0.000421093	11.07	9.71	10.18	43.67	41.18	27.57
DN4020_c0_g1	5.2799	2.40051	5.17596e-22	7.04668e-19	27.81	29.48	30.52	157.03	88.43	137.53
DN16728_c0_g1	5.28382	2.40158	0.000151455	0.00151475	2.36	5.13	5.1	16.34	4.88	27.13
DN3839_c0_g2	5.28777	2.40266	1.91293e-18	1.19739e-15	43.89	58.68	52.77	222.77	92.34	222.85
DN3523_c0_g1	0.233242	-2.1001	6.94329e-10	5.69444e-08	187.14	170.21	186.65	44.34	16.35	41.75
DN5579_c0_g1	5.29197	2.4038	0.00023518	0.00214526	14.94	14.2	14.68	49.29	77.43	40.46
DN13938_c0_g2	5.29637	2.405	0.000332137	0.00282348	2.68	3.95	2.67	19.36	3.35	22.63
DN18631_c0_g1	5.29695	2.40516	2.89047e-06	6.18736e-05	4.92	7.24	5	32.78	9.68	37.16
DN7070_c0_g1	5.30048	2.40612	0.00155726	0.00941947	3.05	4.93	2.9	12.33	20.33	8.23
DN28455_c0_g1	0.047178	-4.40574	7.58542e-10	6.17457e-08	1.85	1.61	6.38	0.21	0.06	0.15
DN35881_c0_g2	227.72	7.83112	1.8893e-05	0.000287149	0	0.02	0	0.2	2.27	2.91
DN10535_c0_g1	5.30562	2.40752	1.70941e-05	0.00026491	0.43	0.96	0.71	4.89	2.74	1.78
DN122540_c0_g1	225.421	7.81648	0.000169361	0.00166088	0	0	0	4.17	0.19	0.19
DN42237_c0_g3	0.0420804	-4.57071	7.95936e-10	6.44046e-08	14.31	16.54	12.57	0.64	0	0.82
DN1690_c0_g1	5.30849	2.4083	9.17908e-07	2.40112e-05	2.63	2.95	2.86	19.28	11.35	6.98
DN55716_c0_g1	225.159	7.8148	2.14514e-05	0.00031744	0.12	0.04	0	0.27	13.12	1.69
DN2509_c1_g1	0.142958	-2.80633	8.10652e-10	6.52762e-08	26.33	24.69	58.51	5.39	3.12	4.26
DN1763_c0_g1	5.31055	2.40886	0.000189639	0.0018156	4.48	12.61	3.68	55.39	14.36	33.07
DN71997_c0_g1	223.176	7.80204	6.06782e-05	0.000723528	0	0	0	0.55	2.74	0.83
DN6836_c0_g2	5.31099	2.40898	0.0013118	0.00824808	1.92	1.38	0.45	11.05	3.62	4.02
DN11961_c2_g1	0.00109792	-9.83102	8.22872e-10	6.5802e-08	7.36	6.21	1.53	0	0	0
DN4176_c0_g1	0.155167	-2.68811	8.44966e-10	6.74697e-08	39.3	43.55	84.63	9.93	5.93	5.47
DN48424_c0_g2	5.31255	2.4094	8.29828e-05	0.000933291	0.12	0.22	0.35	1.36	0.88	0.75
DN996_c0_g1	5.31907	2.41117	1.29682e-08	6.88587e-07	41.31	36.49	34.62	159.71	123.35	186.64
DN45271_c0_g2	0.00314437	-8.31301	8.74266e-10	6.95035e-08	1.55	2.34	2.25	0	0	0
DN3644_c0_g1	5.32221	2.41203	0.0014648	0.0089769	5.52	4.92	8.28	14.6	33.47	15.33
DN6550_c0_g2	5.32254	2.41212	0.000247247	0.00223215	39.16	44.82	49.5	101.85	119.55	326.32
DN9403_c0_g1	0.226471	-2.1426	8.97522e-10	7.10412e-08	15.2	23.05	23.08	5.99	2.08	8.01
DN17350_c0_g2	5.32674	2.41325	8.63447e-07	2.28367e-05	43.2	47	33.64	153.79	136.25	105.57
DN18460_c0_g1	0.11688	-3.0969	9.10464e-10	7.17528e-08	2.22	1.92	2.64	0.37	0.14	0.5
DN8869_c1_g1	0.00278461	-8.48831	9.42022e-10	7.40256e-08	1.85	1.72	3.28	0	0	0
DN10388_c0_g2	0.0943303	-3.40613	9.56283e-10	7.50379e-08	4.34	3.39	1.27	0.9	1.11	4.91
DN474_c0_g1	5.33221	2.41473	5.59687e-06	0.000107358	28.04	42.64	27.52	129.54	73.18	210.88
DN21212_c0_g1	0.180206	-2.47228	9.59197e-10	7.50888e-08	7.2	7.24	11.85	1.76	0.67	1.64
DN96625_c0_g1	5.33299	2.41494	0.000431679	0.00347443	0.58	0.47	0.98	2.12	3.05	2.69
DN5419_c0_g1	5.33707	2.41605	1.60118e-05	0.000251792	2.32	2.89	1.44	11.78	7.66	7.81
DN5196_c0_g2	5.34011	2.41687	3.87538e-08	1.68698e-06	0.95	0.99	0.95	6.45	2.01	5.14
DN27920_c0_g1	0.000548996	-10.8309	1.03189e-09	7.99337e-08	5.51	5.34	60.02	0	0	0
DN8399_c0_g1	5.34387	2.41788	0.000108917	0.00116209	8.18	5.89	6.24	29.64	36.82	18.39
DN116314_c1_g2	214.326	7.74366	0.000149617	0.00150104	0	0	0	0.16	1.08	2.78
DN253_c1_g1	5.34507	2.41821	0.000153204	0.00152859	36	40.73	19.14	155.67	27.79	147.26
DN4258_c0_g1	5.34638	2.41856	5.64326e-10	4.80932e-08	9.55	12.04	8.82	64.44	22.37	58.23
DN5786_c0_g1	5.34807	2.41902	0.000147609	0.00148566	4.6	7.41	2.34	18.95	15.64	20.5
DN1309_c0_g1	5.35116	2.41985	4.32918e-06	8.62306e-05	6.07	8.67	5.51	24.29	17.22	42.84
DN8528_c0_g2	211.661	7.72561	6.58803e-06	0.000122907	0	0.06	0	3.4	5.86	0.43
DN2351_c0_g1	5.35576	2.42109	0.0014534	0.0089211	7.49	6.9	8.81	25.29	45	13.72
DN11233_c0_g1	211.318	7.72327	0.00131347	0.00825571	0.28	0	0	28.69	0	11.02
DN6164_c0_g1	0.205118	-2.28547	1.10862e-09	8.47215e-08	23.18	21.08	40.1	8.62	2.69	4.12
DN3372_c0_g1	5.36309	2.42306	0.000113306	0.00119788	25.02	28.7	31.7	81.09	142.51	112.92
DN5703_c0_g1	0.0886352	-3.49598	1.12307e-09	8.55373e-08	44.05	61.68	81.51	5.86	4.69	2.22
DN13251_c0_g1	5.36339	2.42315	4.98097e-08	2.08172e-06	2.43	2.62	2.76	16.61	10.47	7.54
DN5600_c0_g2	5.37535	2.42636	4.93172e-05	0.00061612	5.8	6.53	7.16	37.63	7.42	40.85
DN89067_c0_g2	0.175776	-2.50819	1.17333e-09	8.87447e-08	133.48	106.22	207.02	27.64	17.16	18.16
DN14328_c0_g1	5.37767	2.42698	6.60182e-06	0.000122995	6.98	7.75	5.28	25.58	17.98	44.53
DN4253_c0_g1	5.38927	2.43009	1.44383e-08	7.52408e-07	6.16	8.91	11.34	27.22	24.63	30.93
DN8527_c0_g1	5.3896	2.43018	1.30241e-09	9.70251e-08	59.04	62.33	50.29	319.08	208.19	204.06
DN56170_c0_g1	206.427	7.68949	0.000232952	0.00212942	0	0.05	0	0.09	6.16	0.75
DN151211_c0_g1	206.023	7.68666	1.24734e-06	3.07637e-05	0	0.1	0	3.49	9.78	6.77
DN217_c0_g2	205.404	7.68232	0.00144884	0.00889912	0	0	0	0.3	5.02	0.23
DN737_c0_g2	5.39681	2.43211	0.00120793	0.00773888	1.59	0.81	1.02	4.17	2.26	8.45
DN10644_c0_g1	5.3999	2.43293	0.000454728	0.0036283	14.18	17.25	13.9	40.85	83.54	48.76
DN151411_c0_g1	205.057	7.67988	0.00101552	0.00677473	0	0	0	0.05	0.79	3.87
DN52718_c0_g2	205.042	7.67978	0.000234442	0.00214067	0	0	0	0.09	1.13	1.4
DN9944_c0_g1	5.40196	2.43348	0.000229197	0.00210266	1.52	2.41	1.13	6.49	6.97	6.55
DN161_c0_g1	0.0533067	-4.22954	1.27374e-09	9.54111e-08	26.28	14.36	27.28	1.43	0.22	1.63
DN1751_c0_g2	5.40249	2.43362	7.36673e-05	0.000847759	8.77	8.59	9.2	30.88	39.84	21.69
DN151446_c0_g1	204.632	7.67689	1.12185e-05	0.000189317	0	0.12	0	0.89	11.37	5.89
DN131574_c0_g1	203.297	7.66744	1.79721e-05	0.000275693	0	0	0.09	1.86	8.8	1.78
DN15241_c0_g1	5.40353	2.4339	1.1404e-08	6.16098e-07	9.02	13.81	11.44	63.5	25	78
DN37919_c2_g1	202.781	7.66378	0.000802017	0.00565378	0	0	0	0.26	4.15	0.47
DN53679_c0_g2	5.407	2.43483	0.00104502	0.00692992	0.93	1.06	1.64	3.4	6.06	3.96
DN15081_c0_g1	5.40733	2.43492	0.000111048	0.00117836	3.81	4.98	6.1	17.06	15.71	27.24
DN1460_c0_g1	5.41057	2.43578	6.04098e-07	1.701e-05	87.12	106.79	91.59	338.91	234.87	623.28
DN17519_c0_g1	202.305	7.66039	0.000714515	0.00517563	0	0	0	0.3	2.37	0.15
DN118891_c0_g1	5.41161	2.43606	0.000828349	0.00579589	0.18	0.54	0.43	1.25	1.65	1.76
DN8102_c0_g1	5.41221	2.43622	0.000671549	0.00493396	1.19	0.99	0.89	2.36	3.99	6.17
DN1176_c0_g1	5.41675	2.43743	0.000293155	0.00255552	10.3	27.93	17.29	61.25	40.56	141.99
DN107189_c0_g1	5.42113	2.43859	2.73553e-13	5.66422e-11	52.07	53.53	45.9	331.73	120.8	269.91
DN1945_c0_g1	5.42784	2.44038	8.55852e-07	2.26799e-05	4.18	9.53	5.85	29.02	23.62	30.79
DN6777_c0_g1	5.43056	2.4411	7.2363e-05	0.000836035	8.9	5.19	4.13	21.15	12.76	32.82
DN3899_c0_g1	5.4318	2.44143	0.000859465	0.00596152	13.62	16.69	15.15	45.57	115.17	66.65
DN4523_c1_g1	5.43986	2.44357	0.00158556	0.00954103	6.38	7.64	3.5	86.11	14.72	10.88
DN21418_c0_g1	0.120736	-3.05008	1.42579e-09	1.04501e-07	96.56	136.43	212.03	22.46	10.8	7.89
DN28423_c0_g3	200.268	7.64579	0.000269539	0.0023906	0	0	0	1.08	2.77	0.2
DN6280_c0_g1	0.205791	-2.28075	1.43106e-09	1.04746e-07	80.86	111.86	115.66	23.2	12.1	12.41
DN36040_c0_g1	199.527	7.64044	0.000232459	0.00212716	0	0	0	1.19	4.34	0.46
DN132359_c0_g1	199.41	7.6396	4.61372e-06	9.07365e-05	0.11	0.05	0	0.52	5.52	14.02
DN3630_c0_g3	5.44137	2.44397	4.94332e-05	0.000617144	1.05	1.1	0.54	5.09	2.93	3.72
DN14307_c0_g1	5.44153	2.44401	2.55183e-07	8.28159e-06	1.46	1.59	1.08	6.63	4.91	6.75
DN35597_c1_g4	197.441	7.62528	5.1517e-05	0.000637064	0	0	0.04	8	1.29	0.15
DN14819_c0_g2	5.44765	2.44564	3.55697e-05	0.000474294	3.71	6.27	5.7	26.83	28.53	14.25
DN18385_c0_g1	0.233621	-2.09776	1.51574e-09	1.10233e-07	104.96	110.24	178.64	33.53	14.08	31
DN101857_c0_g2	5.45221	2.44684	3.885e-05	0.000508571	1.04	2.97	1.3	7.89	7.62	6.07
DN8476_c0_g1	0.15492	-2.69041	1.53428e-09	1.11255e-07	3.32	4.75	7.7	1.06	0.49	0.48
DN143664_c0_g1	196.361	7.61737	0.000438962	0.00352419	0	0	0	0.12	2.3	2.68
DN32269_c0_g1	5.45247	2.44691	2.40489e-06	5.33455e-05	15.09	18.81	8.98	65.78	47.75	75.73
DN27420_c0_g1	0.0280512	-5.15579	1.62927e-09	1.17672e-07	0.93	1.77	1.85	0.08	0	0.03
DN720_c0_g1	5.45723	2.44817	0.0011025	0.00722664	4.4	6.2	6.32	14.76	33.08	17.37
DN5727_c1_g2	195.985	7.6146	3.2942e-06	6.86801e-05	0	0.72	0.29	171.74	0.58	29.87
DN89163_c0_g1	0.0449275	-4.47626	1.71255e-09	1.23361e-07	1.38	1.67	1.9	0.12	0	0.08
DN4012_c0_g1	5.45849	2.4485	3.51887e-08	1.56048e-06	5.1	5.13	5.45	31.27	23.22	17.18
DN1090_c0_g1	5.46306	2.44971	0.00129626	0.00817494	13.98	12.33	12.74	30.21	70.17	33.39
DN2463_c0_g1	5.46719	2.4508	4.60121e-05	0.000583123	1.35	2.37	2.33	8.67	3.69	14.61
DN22950_c0_g1	5.47272	2.45226	0.00105335	0.00696987	1.39	1.62	0.62	5.49	2.11	9.9
DN8455_c0_g1	5.47707	2.4534	7.96132e-06	0.000142991	7.31	4.2	4.17	26.14	10.75	28.6
DN12960_c0_g1	5.4816	2.4546	0.00148627	0.00908089	30.09	17.66	14.25	41.25	92.99	126.24
DN2310_c0_g1	5.48205	2.45472	1.24299e-11	1.68382e-09	20.63	26.29	19.84	114.89	62.05	125.39
DN13951_c0_g1	5.49189	2.4573	0.00140659	0.00870676	0.78	0.74	0.92	2.12	3.28	4.1
DN16820_c0_g1	0.114969	-3.12068	1.8524e-09	1.31692e-07	5.32	4.4	9.68	1.03	0.23	0.78
DN14773_c0_g2	0.0202654	-5.62484	1.86138e-09	1.32158e-07	1.32	1.86	2.68	0.1	0.02	0
DN190_c0_g2	5.49211	2.45736	9.59085e-05	0.00105004	2.98	3.89	4.32	26.61	17.02	6.4
DN69618_c0_g1	190.681	7.57502	0.000328456	0.00279786	0	0	0	0.32	2.51	0.5
DN17222_c0_g1	190.239	7.57167	4.632e-06	9.10302e-05	0	0	0	4.46	4.73	15.1
DN11571_c0_g1	0.207705	-2.26739	1.88864e-09	1.33745e-07	4.9	6.92	14.16	2.44	2.16	0.72
DN16796_c0_g1	5.50177	2.4599	5.89362e-05	0.000706469	1.08	2	2.07	5.52	5.01	11.23
DN2371_c1_g1	5.5084	2.46163	0.000736118	0.00529548	1.88	2.81	0.83	7.35	8.36	7.25
DN3843_c0_g1	0.178159	-2.48876	1.90782e-09	1.34578e-07	19.9	15.29	28.26	3.91	2.54	2.78
DN87609_c0_g2	0.238572	-2.0675	1.91733e-09	1.35074e-07	4.05	4.28	5.83	1.71	0.45	0.98
DN1140_c0_g1	0.00180378	-9.11476	1.94251e-09	1.36671e-07	12.43	4.05	7.46	0	0	0
DN2054_c0_g1	5.50903	2.4618	0.00137401	0.00854744	5.99	6.28	2	13.1	18.34	26.42
DN1079_c0_g1	5.50928	2.46186	2.16752e-10	2.09285e-08	8.47	9.21	10.73	66.11	18.03	52.59
DN33160_c0_g1	0.00300865	-8.37667	2.00389e-09	1.40265e-07	2.16	2.1	3.99	0	0	0
DN13561_c0_g2	188.308	7.55695	0.000527089	0.00407376	0	0	0.11	0.08	9.95	0.59
DN4305_c1_g2	188.29	7.55682	4.65554e-06	9.1427e-05	0	0	0	9.83	12.63	7.4
DN3609_c0_g1	0.127977	-2.96604	2.07526e-09	1.45074e-07	168.38	176.66	289.33	24	10.37	34.32
DN6899_c0_g1	0.196779	-2.34535	2.16777e-09	1.51346e-07	4.12	4.84	8.83	1.6	0.61	0.87
DN9199_c0_g1	0.058163	-4.10376	2.2327e-09	1.5568e-07	26.15	20.04	64.4	4.27	0.65	2.72
DN1313_c0_g1	0.0751551	-3.73399	2.28859e-09	1.59169e-07	5.59	7.91	11.61	1.2	0.13	0.46
DN1464_c0_g2	5.51093	2.4623	0.000114481	0.00120773	3.77	5.34	5.52	20.2	27.02	12.6
DN1024_c0_g1	5.51264	2.46274	9.60426e-05	0.00105087	9.67	10.06	8.76	43.17	52.34	23.98
DN9321_c0_g1	5.52321	2.46551	1.02284e-06	2.61997e-05	43.35	36.49	42.87	161.9	87.92	275.34
DN26307_c0_g1	0.000965024	-10.0171	2.32299e-09	1.60741e-07	1.98	2.26	13.99	0	0	0
DN19543_c0_g1	186.204	7.54074	0.000197069	0.00186867	0	0	0	32.69	24.6	2.52
DN10643_c0_g1	5.52579	2.46618	0.000512557	0.00398362	3.05	2.99	3.37	7.4	16.44	12.74
DN65938_c0_g1	0.00129358	-9.59442	2.36201e-09	1.63026e-07	3.93	12.68	2.41	0	0	0
DN1009_c0_g1	5.53977	2.46983	3.9663e-05	0.000518217	20.16	29.31	23.11	78.98	115.23	85.15
DN28292_c0_g1	185.736	7.53711	4.36535e-06	8.67952e-05	0	0.69	0	3.58	28.07	56.42
DN18788_c0_g3	5.54313	2.4707	1.93868e-05	0.000293181	2.08	2.91	2.25	12.94	4.01	17.46
DN2216_c0_g1	5.54467	2.4711	1.63956e-07	5.70514e-06	5.16	7.96	5.12	27.61	29.14	27.17
DN7146_c0_g5	0.150114	-2.73587	2.5023e-09	1.71406e-07	3.42	3.89	6.08	1.18	0.26	0.45
DN17964_c0_g1	0.0714224	-3.80748	2.52148e-09	1.72502e-07	17.34	13.95	42.36	1.95	0.38	2.26
DN1889_c0_g1	5.54872	2.47215	6.70875e-07	1.86017e-05	6.56	6.19	7.12	23	20.37	38.65
DN152044_c0_g1	184.408	7.52676	0.000139141	0.00141763	0	0	0	0.46	2.46	0.87
DN8014_c0_g1	0.00239194	-8.7076	2.5363e-09	1.72865e-07	309.93	172.91	7.47	0.7	0	0.52
DN3364_c0_g2	5.55722	2.47436	5.40772e-11	6.23916e-09	9.74	7.65	11.14	53.97	23.27	53.5
DN14639_c0_g1	5.56076	2.47528	0.000484726	0.00381194	0.55	0.6	0.42	3.03	2.06	1.83
DN1221_c0_g1	0.188173	-2.40987	2.63606e-09	1.78325e-07	39.56	49.8	67.18	22.24	11.15	19.86
DN6103_c0_g1	0.112122	-3.15686	2.67298e-09	1.80375e-07	1.2	2.53	3.16	0.38	0.1	0.2
DN32667_c1_g1	5.56466	2.47629	0.000537421	0.00413955	0.52	2.48	1.19	4.92	4.77	7.59
DN25280_c0_g1	5.57302	2.47846	1.44582e-05	0.000231575	4.05	4.61	4.22	14.75	11.03	31.55
DN8107_c0_g1	5.57394	2.4787	3.17741e-09	2.08222e-07	4.98	3.94	3.92	26.11	16.61	17.92
DN10711_c0_g1	182.151	7.50899	2.2302e-05	0.000327271	0	2.5	0	31.98	129.53	38.62
DN9067_c0_g2	0.120301	-3.05528	2.79865e-09	1.87461e-07	4.82	5.8	6.54	1.12	0.21	0.51
DN287_c0_g1	5.58678	2.48202	9.20762e-07	2.40604e-05	3.92	2.93	3.25	13.6	12.03	19.14
DN14768_c0_g1	5.59076	2.48305	2.6068e-07	8.41485e-06	2.22	3.1	2.79	10.6	9.18	15.84
DN3036_c0_g1	0.198082	-2.33583	2.92083e-09	1.94449e-07	17.85	31.06	20.61	6.21	2.84	4.71
DN15725_c0_g1	5.59226	2.48343	3.75422e-05	0.000495741	2.7	2.33	2.21	19.68	10.35	4.95
DN9058_c1_g1	0.130538	-2.93746	2.93306e-09	1.94788e-07	11.5	16.97	25.77	2.8	0.72	2.61
DN2952_c0_g2	5.59588	2.48437	1.41217e-08	7.38028e-07	6.88	10.09	5.89	53.06	20.37	68.8
DN4526_c0_g3	5.59704	2.48466	1.82405e-12	3.01007e-10	2.58	3.19	3.31	16.61	11.78	13.14
DN2425_c2_g1	0.0010867	-9.84583	2.99768e-09	1.98353e-07	2.39	1.82	12.68	0	0	0
DN25711_c0_g1	0.00167349	-9.22292	3.04541e-09	2.01267e-07	22.65	17.4	6.01	0	0	0
DN64800_c0_g3	0.206002	-2.27927	3.05244e-09	2.01487e-07	38.85	66.48	77.86	12.66	7.21	8.36
DN9150_c0_g1	5.60479	2.48666	1.58793e-08	8.14255e-07	10	12.19	10.42	41.75	38.73	50.77
DN28692_c0_g1	180.275	7.49406	0.000550248	0.00421388	0.32	0	0	0.08	17.68	16.41
DN8429_c1_g1	5.60724	2.48729	0.000374883	0.00311015	0.34	0.67	0.64	1.94	2.96	1.79
DN25682_c0_g1	5.60935	2.48783	3.00621e-05	0.000413824	24.48	45.18	30.12	124.42	42.86	96.59
DN77433_c2_g1	180.183	7.49332	7.5653e-05	0.000865511	0	0	0	2.38	0.97	0.17
DN2126_c0_g1	5.61901	2.49032	1.36968e-05	0.000222189	33.49	28.42	32.39	103.87	50.94	211.89
DN2996_c0_g1	5.62081	2.49078	3.83135e-08	1.67578e-06	33.35	32.6	21.93	133.31	94.54	157.14
DN33263_c0_g1	5.62087	2.49079	4.39974e-05	0.000563227	0.64	0.96	0.38	4.2	1.65	3.85
DN136999_c0_g1	179.409	7.48711	0.00119407	0.00767172	0	0	0	0.04	1.73	1.36
DN5149_c1_g2	0.0302219	-5.04826	3.25005e-09	2.12216e-07	4.81	3.31	4.38	0.12	0	0.2
DN15524_c0_g2	5.62927	2.49295	4.97609e-06	9.68834e-05	9.07	11.28	9.34	55.43	14.81	69.58
DN16304_c0_g1	0.0875602	-3.51358	3.262e-09	2.12487e-07	5.81	6.17	5.52	0.27	0.33	0.61
DN24092_c0_g1	178.51	7.47986	4.11008e-05	0.000533419	0	0	0	1.47	4.03	1.76
DN1695_c0_g2	5.63586	2.49463	5.89765e-05	0.000706797	22.64	36.17	24.23	80.25	83.05	204.26
DN285_c0_g1	5.63858	2.49533	0.000294126	0.00256071	50.35	47.35	55.5	207.71	289.81	115.29
DN7034_c0_g1	5.64894	2.49798	4.82792e-11	5.70312e-09	3.76	4.39	5.95	21.63	16.09	22.66
DN11875_c0_g1	5.65566	2.4997	0.000342938	0.00289406	1.23	1.8	1.44	6.89	2.5	10.93
DN121244_c0_g3	177.588	7.47239	0.000721524	0.00521737	0	0	0	0.36	2.44	0.23
DN8429_c0_g1	5.66105	2.50107	0.000379795	0.00314371	1.75	1.39	0.53	6.85	5.74	3.8
DN3190_c0_g1	5.66128	2.50113	1.55916e-05	0.000246323	12.97	16.13	17.92	45.09	39	101.46
DN63147_c0_g1	176.472	7.4633	2.5003e-07	8.1473e-06	0.07	0.05	0	0.93	2.21	13.57
DN41953_c1_g1	5.6635	2.50169	0.000807836	0.00568891	0.36	0.12	0.22	1.86	0.53	1.1
DN1539_c0_g1	5.67793	2.50536	1.55089e-05	0.000245157	7.18	4.09	5.68	22.93	10.87	34.29
DN122623_c0_g1	176.192	7.461	0.0001565	0.0015552	0	0	0	1.16	5.16	1.49
DN145390_c0_g1	176.164	7.46077	0.000134856	0.00138068	0	0	0	0.4	1.43	3.87
DN5478_c0_g1	5.67898	2.50563	3.62739e-07	1.1154e-05	2.49	2.06	1.6	14.46	7.18	7.2
DN14062_c0_g1	0.0955775	-3.38718	3.72463e-09	2.38066e-07	1.04	1.77	1.31	0.2	0.09	0.06
DN12274_c0_g2	5.68041	2.50599	4.38877e-05	0.000562429	4.77	6.18	5.26	16.98	27.77	22.57
DN7706_c0_g1	5.68562	2.50732	6.64809e-10	5.50205e-08	11.51	13.75	9.22	61.5	38.75	63.45
DN2776_c0_g1	0.174953	-2.51496	3.79932e-09	2.41988e-07	11.27	21.17	22.38	3.04	2.23	2.32
DN6026_c0_g1	5.68833	2.50801	7.11043e-06	0.000130639	3.38	3.11	2.83	13.39	7.25	23.27
DN12626_c0_g1	0.16441	-2.60463	3.92399e-09	2.49345e-07	854.47	918.82	1027.82	102.26	97.14	160.22
DN205_c0_g1	5.68946	2.50829	0.00127704	0.00808178	3.14	4.6	4.34	18.18	25.91	7.08
DN7165_c0_g1	0.063371	-3.98003	3.97665e-09	2.52056e-07	8.15	8.31	21.69	0.69	0.26	1.01
DN40788_c0_g1	5.69428	2.50951	0.0004784	0.00377077	4.29	2.8	4.98	13.09	11.3	20.55
DN163375_c0_g1	173.323	7.43732	0.000184324	0.00177442	0	0	0	0.29	2.03	2.05
DN138361_c0_g1	173.107	7.43552	5.79284e-07	1.64559e-05	0	0	0	1.93	1.09	1.05
DN1737_c0_g2	0.0256263	-5.28623	4.15393e-09	2.62425e-07	28.91	33.78	77.91	1.84	0.84	0.11
DN7613_c1_g4	0.0699352	-3.83784	4.18662e-09	2.64184e-07	1.23	1.58	2.22	0.1	0.12	0.07
DN36561_c1_g1	5.69566	2.50986	0.000934297	0.00635273	0.35	0.24	0.31	1.68	0.6	2.02
DN1846_c0_g1	5.69762	2.51036	5.69804e-06	0.00010903	10.03	10.1	8.72	39.65	47.03	35.51
DN13842_c0_g1	5.69771	2.51038	7.3505e-08	2.90484e-06	1.97	2.58	1.73	13.41	8.53	7.52
DN49465_c0_g2	5.70462	2.51213	0.000149738	0.00150143	2.32	3.6	2.04	13.23	14.02	6.72
DN21909_c0_g2	5.71262	2.51415	0.000166649	0.00163902	0.35	0.97	0.68	3.33	1.68	4.42
DN18927_c0_g1	5.71678	2.5152	0.00141484	0.0087475	0.4	0.2	0.16	2.74	0.84	0.57
DN4181_c0_g1	5.7185	2.51564	1.31607e-08	6.96494e-07	16.46	21.13	12.17	103.08	58.4	108.79
DN14149_c0_g1	171.849	7.425	1.09848e-05	0.000185892	0	0	0	81.28	62.29	52.93
DN159492_c0_g1	171.637	7.42322	5.43039e-05	0.000664098	0	0	0	0.71	2.28	3.49
DN11444_c0_g1	5.72477	2.51722	0.000234874	0.00214355	3.56	7.46	2.52	18.07	14.89	34.26
DN7553_c0_g1	5.73065	2.5187	3.90118e-06	7.90353e-05	2.77	1.86	1.92	10.61	9.15	9.42
DN4480_c0_g1	5.7405	2.52118	1.13482e-10	1.21412e-08	4.2	5.09	4.53	24.01	18.25	21
DN51418_c0_g1	170.58	7.4143	0.000175569	0.0017072	0	0	0	0.88	2.74	0.54
DN7054_c0_g1	5.74228	2.52162	0.000356085	0.00298511	5.15	6.23	6.97	29.85	5.67	45.72
DN6278_c0_g1	5.74561	2.52246	5.82311e-10	4.90881e-08	4.28	6.57	6.49	32.17	22.28	21.8
DN2920_c1_g1	5.75152	2.52394	8.24289e-05	0.000928816	3.84	2.5	2.39	11.83	6.05	19.55
DN2460_c0_g3	0.0882328	-3.50254	5.01951e-09	3.09217e-07	251.06	211.62	403.65	27.86	6.34	33.7
DN1460_c0_g2	5.75537	2.52491	3.28199e-07	1.02894e-05	12.23	15.35	12.16	55.7	59.58	56.74
DN6142_c0_g2	168.919	7.40018	5.63653e-06	0.000108025	0	0	0	4.54	6.17	4.6
DN5408_c0_g1	5.75629	2.52514	1.83067e-10	1.81921e-08	32.16	48.26	31.35	212.34	133.51	206.89
DN2730_c0_g1	5.75726	2.52538	3.69622e-13	7.455e-11	34.21	34.57	33.12	179.67	124.35	163.1
DN1840_c0_g2	5.76341	2.52692	0.000239805	0.00217906	112.59	230.74	127.96	465.59	842.07	647.81
DN1447_c0_g1	5.77208	2.52909	0.000392029	0.0032205	2.36	2.9	2.8	6.17	14.16	12.13
DN8014_c6_g1	0.000645071	-10.5983	5.47537e-09	3.34274e-07	36.53	21.98	1.66	0	0	0
DN14843_c1_g2	5.77713	2.53035	0.00059023	0.00445368	0.57	0.79	0.7	2.28	3.53	8.67
DN6710_c0_g1	0.165234	-2.59742	5.65176e-09	3.43886e-07	181.93	184.41	271.65	38.17	12.76	40.72
DN11657_c0_g1	0.149737	-2.7395	5.65873e-09	3.43926e-07	3.48	2.72	4.5	0.59	0.21	0.56
DN4102_c1_g1	167.43	7.38741	3.38167e-06	7.01279e-05	0.15	0.04	0	0.77	4.37	17.33
DN1513_c1_g1	0.155076	-2.68895	5.78144e-09	3.50364e-07	26.32	33.2	73.96	8.94	3.31	5.77
DN18731_c0_g1	5.77826	2.53064	2.56028e-07	8.30405e-06	4.16	3.93	7.33	18.01	15.78	25.37
DN120_c0_g1	5.78079	2.53127	0.00118158	0.00760943	8.63	10.07	9.62	24.5	56.71	25.69
DN4794_c0_g1	5.78239	2.53167	8.46229e-20	7.55461e-17	23.41	34.6	30.43	204.72	76.82	158.12
DN10400_c0_g1	5.78418	2.53211	1.67073e-06	3.92845e-05	19.5	29.39	21.7	82.68	71.09	162.33
DN7607_c0_g1	0.12905	-2.95399	6.02085e-09	3.61748e-07	23.78	23.2	47.93	7.39	1.28	4.58
DN14725_c0_g1	166.451	7.37895	0.00037021	0.00307747	0.15	0.07	0	24.37	0	10.59
DN7146_c0_g3	0.00385954	-8.01736	6.02326e-09	3.61748e-07	1.17	1.36	1.23	0	0	0
DN2425_c1_g1	0.00119168	-9.71279	6.02504e-09	3.61748e-07	12.96	2.8	3.38	0	0	0
DN12446_c0_g1	5.79044	2.53367	0.000402771	0.00328989	2.58	2.72	2.45	8.42	4.79	22.81
DN37323_c0_g4	5.79135	2.5339	7.69261e-05	0.000877274	5.73	3.3	5.25	14.63	21.59	25.89
DN13369_c0_g1	5.79235	2.53415	1.06872e-12	1.87135e-10	114.44	160.72	108.97	278.44	177.43	646.4
DN10649_c0_g2	5.79469	2.53473	0.000304882	0.0026379	1.54	1.2	1.38	5.74	4.68	9.17
DN85766_c0_g2	164.566	7.36252	0.000153775	0.00153288	0	0	0	1	1.11	0.14
DN1701_c0_g2	5.79598	2.53505	0.00113804	0.00739636	10.08	10.02	3.7	34.77	45.42	30.1
DN19932_c1_g2	0.0391414	-4.67516	6.19984e-09	3.69393e-07	2.2	1.29	1.88	0.04	0.01	0.12
DN10371_c0_g1	0.00154894	-9.3345	6.22184e-09	3.70298e-07	7.75	6.15	1.69	0	0	0
DN1108_c0_g1	0.153214	-2.70638	6.28534e-09	3.73669e-07	128.77	161.8	256.49	28.77	22.52	18.07
DN9430_c0_g1	5.79613	2.53509	1.8736e-07	6.40895e-06	1.49	2.3	1.8	11.26	8.5	6.22
DN5395_c0_g1	0.0613344	-4.02716	6.43674e-09	3.81006e-07	15.24	27.68	75.12	2.4	0.85	2.71
DN1473_c0_g2	5.7963	2.53513	0.000219341	0.00203209	0.85	1.58	0.64	3.81	4.43	5.33
DN25608_c0_g1	5.79801	2.53556	0.000191489	0.00182818	2.01	2.75	2.21	11.97	14.67	5.42
DN873_c0_g1	5.81244	2.53914	2.09102e-05	0.000311293	58.71	82.06	94.28	220.32	341.51	346.72
DN6066_c0_g2	0.0579816	-4.10826	6.7691e-09	3.98513e-07	22.53	27.71	73.7	1.86	1.73	0.93
DN3787_c0_g2	0.0760944	-3.71607	6.79572e-09	3.99649e-07	11.96	10.74	40	2.32	0.84	0.94
DN34659_c1_g1	0.00473594	-7.72213	6.82723e-09	4.01069e-07	2.48	1.6	6.14	0.04	0	0
DN17958_c0_g1	161.839	7.33841	0.00160711	0.00964389	0	0	0	2.31	4.82	0.11
DN3067_c0_g1	5.81331	2.53936	1.11357e-06	2.80359e-05	2.55	3.57	2.69	15.19	14.41	10.11
DN32621_c0_g1	5.82345	2.54187	2.98417e-05	0.000411575	0.7	1.24	1.76	8.11	0.97	5.06
DN115731_c0_g1	161.204	7.33274	0.000810716	0.00570108	0.06	0	0	0.1	3.38	0.33
DN4859_c0_g2	5.83028	2.54357	2.80326e-05	0.000392333	5.07	6.2	4.98	31.04	28.42	13.02
DN7719_c0_g2	0.167434	-2.57833	7.00859e-09	4.09953e-07	3.73	3.47	5.87	1.05	0.32	0.56
DN13463_c0_g1	5.83952	2.54585	0.0016516	0.00986087	0.55	0.95	0.98	1.87	4.42	3.69
DN13267_c0_g1	160.351	7.32509	6.23076e-05	0.000739557	0	0	2.66	69.6	35.16	1.6
DN1955_c1_g1	0.220061	-2.18402	7.18922e-09	4.1872e-07	16.93	22.41	37.19	6.12	3.39	4.1
DN335_c0_g1	160.071	7.32257	3.11654e-08	1.41786e-06	0.86	0	0.92	30.3	71.63	29.88
DN14179_c0_g2	159.932	7.32132	1.26686e-13	2.87456e-11	0.21	0.18	0.02	19.75	21.32	7.55
DN6974_c0_g1	5.85374	2.54936	0.000229856	0.00210693	1.05	3.32	1.24	7.62	6.18	11.76
DN9617_c0_g1	5.85659	2.55006	9.66258e-07	2.5045e-05	14.75	14.35	8.61	93.61	24	75.75
DN4847_c0_g1	0.231255	-2.11244	7.50419e-09	4.3474e-07	33.1	43.77	75.12	27.49	7.37	21.88
DN47516_c1_g1	158.946	7.31239	3.86248e-06	7.83386e-05	0	0.06	0	0.69	2.45	4.97
DN16804_c2_g1	5.86396	2.55188	0.00114429	0.00742988	31.99	34.25	27.87	116.62	38.2	72.73
DN12366_c0_g1	0.205672	-2.28159	7.62449e-09	4.40772e-07	13.82	13.7	27.24	5.17	1.96	2.7
DN22754_c0_g1	5.86456	2.55202	0.000608355	0.00455948	2.56	1.9	3	11.44	13.25	6.14
DN159202_c0_g1	157.36	7.29792	0.000562402	0.00428286	0	0	0	0.13	1.59	1.14
DN2466_c0_g2	5.86572	2.55231	6.752e-07	1.87121e-05	1.72	2.09	1.58	8.49	5	12.3
DN7065_c0_g1	5.86772	2.5528	7.15149e-06	0.000130948	0.56	1.45	1.28	6.8	4.75	3.79
DN89868_c0_g1	156.658	7.29147	0.00138401	0.00859493	0	0	0	1.58	14.37	1.44
DN109139_c0_g1	156.469	7.28974	0.000235414	0.00214704	0.07	0	0	0.23	0.61	5.24
DN8204_c0_g1	5.87142	2.55371	2.08019e-06	4.722e-05	30.56	35.69	41.18	131.09	171.75	155.63
DN11892_c0_g1	5.87147	2.55372	1.72913e-05	0.000267434	3.96	6.94	7.66	20.05	17.74	45.89
DN74465_c0_g3	156.097	7.2863	1.74265e-06	4.06944e-05	0.05	0.02	0	1.78	4.16	0.72
DN7313_c0_g2	5.87316	2.55414	1.29104e-05	0.000211894	1.07	1.76	0.74	7.05	5.46	4.51
DN16128_c0_g1	5.88815	2.55782	6.01198e-07	1.69634e-05	0.89	1.88	1.14	7.19	5.52	5.67
DN5001_c0_g2	5.891	2.55851	1.85424e-05	0.000282609	5.41	5.68	3.48	24.47	24.96	17.82
DN14198_c0_g2	5.89687	2.55995	0.000129054	0.00133205	10.65	9.84	8.5	45.34	14.74	87.79
DN4315_c0_g1	5.90312	2.56148	7.99526e-07	2.1385e-05	47.94	59.15	42.82	432.18	74.21	265.94
DN11712_c0_g1	5.90694	2.56241	1.61846e-08	8.26795e-07	2.89	2.49	1.72	15.31	8.91	11.4
DN16254_c0_g1	0.00267634	-8.54552	8.28448e-09	4.71419e-07	3.41	1.43	2.43	0	0	0
DN17501_c0_g1	5.90783	2.56263	0.000146181	0.00147418	0.34	1.23	1.39	4.36	4.21	4.56
DN4038_c0_g1	5.91298	2.56388	1.01534e-07	3.80801e-06	2.67	2.51	2.51	11.38	11.19	12.79
DN5489_c0_g1	5.91784	2.56507	5.27316e-05	0.000648364	1.01	1.9	1.52	7.08	3.17	10.79
DN35057_c0_g1	5.92386	2.56654	0.00135612	0.00845933	363.89	390.95	296.62	713.06	2169.62	1094.04
DN22892_c0_g1	0.0939936	-3.41129	8.67376e-09	4.90495e-07	2.15	2.71	1.52	0.3	0.07	0.18
DN18093_c0_g1	0.138764	-2.84929	8.71041e-09	4.92057e-07	5.06	3.81	5.21	0.83	0.22	0.76
DN6299_c0_g2	5.92632	2.56714	0.000609372	0.0045655	2.51	4.09	2.74	11.29	4.76	29.03
DN21054_c0_g2	154.396	7.27049	5.45937e-05	0.000666743	0	0	0.13	0.42	3.44	11.31
DN63863_c0_g2	153.801	7.26492	0.000809231	0.00569432	0	0	0	0.17	2.27	0.96
DN4095_c0_g1	5.93021	2.56808	1.28665e-05	0.000211549	25.7	39.78	17.51	144.36	131.59	103.6
DN111088_c0_g1	153.548	7.26255	0.000357793	0.00299437	0	0	0	0.45	2.34	5.84
DN8672_c0_g1	5.93873	2.57015	5.46242e-05	0.000666966	0.52	1.13	1.74	5.32	3.85	4.67
DN25976_c0_g1	5.94992	2.57287	2.18163e-07	7.27528e-06	2.61	6.44	4.85	14.49	13.37	16.33
DN2857_c0_g1	0.169666	-2.55923	8.99904e-09	5.04697e-07	88.29	88.01	141.07	16.07	7.91	20.57
DN5176_c0_g1	5.95288	2.57359	7.93047e-09	4.53645e-07	4.27	5.78	3.42	25.44	16.35	25.39
DN136979_c0_g1	153.097	7.2583	0.00163728	0.00979689	0	0	0	0.04	0.89	1.98
DN116852_c0_g2	0.204906	-2.28697	9.09755e-09	5.0865e-07	2.83	2.56	4.28	0.68	0.38	0.62
DN70086_c0_g1	152.91	7.25654	1.90386e-05	0.000288878	0.13	0.06	0	0.74	10.68	3.33
DN17643_c0_g1	5.95646	2.57445	0.00012763	0.0013206	4.55	4.13	2.59	11.11	13.86	25.75
DN129429_c1_g1	152.738	7.25492	0.000194984	0.00185277	0	0	0	0.34	1.45	0.6
DN33527_c1_g2	0.00187881	-9.05597	9.17811e-09	5.12103e-07	2.24	1.3	6.68	0	0	0
DN159315_c0_g1	0.00129709	-9.59051	9.18878e-09	5.12173e-07	8.84	1.65	2.87	0	0	0
DN7630_c0_g1	5.95891	2.57505	9.64645e-06	0.000166979	4.26	5.59	2.85	24.88	8.54	31.94
DN4673_c0_g1	5.96215	2.57583	2.14247e-05	0.000317131	2.39	2.13	2.26	11.11	4.49	18.24
DN27000_c0_g2	5.96822	2.5773	8.72942e-07	2.30542e-05	4.47	3.32	2.57	17.43	13.84	13.6
DN13678_c0_g1	5.9714	2.57807	0.000142672	0.00144575	2.29	1.47	2.08	10.39	11.45	4.79
DN6473_c0_g2	0.0351739	-4.82935	9.39667e-09	5.20564e-07	11.08	7.9	26.18	0.97	0.09	0.33
DN4791_c0_g1	5.97193	2.5782	1.88152e-07	6.42798e-06	8.62	11.32	7.69	42.48	25.59	66.43
DN5525_c0_g1	5.97383	2.57866	7.35735e-06	0.000134269	0.75	2.57	1.47	9.06	5.39	8.55
DN15522_c0_g1	5.97589	2.57915	1.33774e-06	3.26385e-05	0.36	0.59	0.53	3.45	1.5	2.58
DN6783_c0_g1	5.97719	2.57947	3.87727e-05	0.000507803	4.13	2.61	2.03	18.25	5.38	20
DN5199_c0_g1	0.0672168	-3.89503	9.92036e-09	5.4569e-07	12.75	19.46	33.19	2.18	0.48	0.77
DN146339_c0_g1	150.076	7.22955	0.000526882	0.00407331	0	0	0	0.32	2.9	4.47
DN7953_c0_g3	5.97872	2.57984	9.74804e-07	2.52049e-05	2.54	4.94	3.11	19.91	8.21	29.7
DN12672_c0_g1	0.180607	-2.46907	1.03342e-08	5.67308e-07	1.69	2.01	2.03	0.49	0.11	0.34
DN4957_c1_g1	149.736	7.22628	0.000876046	0.00604343	0	0	0	0.57	2.26	0.21
DN21859_c0_g1	5.9819	2.5806	1.45454e-07	5.16363e-06	1.42	1.49	1.4	9.48	7.59	5.44
DN21130_c0_g1	5.98345	2.58098	0.000285817	0.00250842	3.91	5.36	3	26.15	4.77	33.89
DN13640_c0_g1	5.98615	2.58163	2.20106e-05	0.000323954	0.27	0.47	0.38	2.31	1.25	2.33
DN7227_c1_g1	149.163	7.22074	0.00010058	0.00108957	0.03	0.03	0	0.6	4.43	0.07
DN8255_c0_g2	5.9899	2.58253	7.1277e-07	1.95346e-05	3.05	2.42	2.2	16.13	12.51	8.92
DN14326_c0_g1	0.163551	-2.61219	1.09773e-08	5.98989e-07	10.29	14.51	16.58	2.54	0.47	2.08
DN19634_c0_g1	149.117	7.2203	0.000466131	0.00369546	0.13	0.06	0	17.85	0	8.71
DN33979_c0_g1	5.9928	2.58323	0.00133336	0.00835084	88.84	101.92	62.09	234.27	139.58	862.1
DN124423_c0_g1	0.0193888	-5.68863	1.10596e-08	6.01777e-07	9.57	14.24	11.29	0	0.11	0.41
DN70230_c0_g1	148.548	7.21478	2.12656e-05	0.000315204	0.07	0	0	1.02	0.64	4.17
DN154928_c0_g1	148.502	7.21434	0.000191005	0.00182515	0	0.11	0	0.34	4.75	11.01
DN23850_c0_g1	5.99612	2.58403	0.000121546	0.00126874	0.55	0.67	1.76	10.43	3.73	1.44
DN388_c0_g1	5.99625	2.58406	0.000375616	0.0031148	0.97	2.15	1.81	5.4	3.7	13.72
DN4793_c0_g1	0.0973154	-3.36119	1.11488e-08	6.04711e-07	1677.05	2767.06	2692.44	108.06	149.29	106.3
DN3367_c0_g1	0.0314222	-4.99207	1.11929e-08	6.06502e-07	5.38	2.6	13.38	0.2	0.04	0.32
DN854_c0_g1	5.99913	2.58475	8.57759e-12	1.23622e-09	62.69	77.95	63.76	338.22	240.08	434.83
DN101739_c0_g1	147.65	7.20603	0.000218884	0.00202924	0	0	0	0.19	0.55	1.42
DN1147_c0_g1	6.00042	2.58506	1.50156e-09	1.09465e-07	36.44	52.43	43.83	222.25	59.75	343.03
DN1847_c0_g2	6.00063	2.58511	0.00147678	0.00903405	16.56	10.67	4.5	45.14	18.31	90.68
DN75_c0_g2	6.00358	2.58582	0.000395147	0.00324074	24.34	22.68	20.21	158.97	20.29	190.86
DN153837_c0_g1	147.457	7.20415	0.00029207	0.00254861	0	0	0	0.49	1.75	0.44
DN10011_c0_g1	6.00823	2.58694	2.66966e-08	1.24662e-06	1.35	1.63	2.52	9.99	7.22	8.4
DN1008_c0_g1	6.01616	2.58884	1.6516e-10	1.67148e-08	3.86	4.9	6.76	27.93	22.1	22.76
DN5316_c0_g1	6.01893	2.58951	5.88487e-07	1.66652e-05	2.21	3.46	1.77	21.99	9.23	8.17
DN334_c0_g2	6.02495	2.59095	2.52065e-05	0.000360196	5.98	5.71	3.75	17.64	22.22	32.16
DN158736_c0_g1	146.798	7.19769	8.5619e-05	0.00095701	0	0	0	0.26	0.72	0.97
DN18907_c0_g1	0.000996616	-9.97067	1.21352e-08	6.5108e-07	8.79	1.05	2.51	0	0	0
DN23380_c0_g1	6.02619	2.59125	0.000145169	0.00146565	6.29	5.67	1.93	37.19	19	15.66
DN2299_c0_g1	6.02843	2.59178	3.64245e-05	0.000483915	12.99	25.77	30.33	187.3	107.57	46.49
DN19932_c1_g3	0.0196963	-5.66593	1.23447e-08	6.59719e-07	0.83	1.32	2.74	0.05	0.03	0
DN5565_c0_g1	0.213191	-2.22978	1.24327e-08	6.63771e-07	534.31	807.47	924.13	127.55	63.83	155.25
DN17411_c0_g1	6.03043	2.59226	0.00105497	0.00697641	73	139.53	116.85	322.58	405.85	134.49
DN37321_c0_g1	0.1062	-3.23514	1.27417e-08	6.78274e-07	20.88	20.17	51.63	4	1.18	4.03
DN69572_c0_g1	145.35	7.18338	0.000470316	0.00372159	0	0	0	0.44	1	5.25
DN457_c0_g1	6.03098	2.59239	0.000110505	0.00117488	56.84	47.92	54.92	159.78	332.96	242.49
DN1030_c0_g2	6.03153	2.59252	2.20041e-06	4.95155e-05	12.71	19.71	15.61	56.6	53.81	116.07
DN87479_c0_g2	144.876	7.17868	0.000554273	0.0042364	0	0	0	0.38	2.51	0.78
DN21217_c0_g1	6.03235	2.59272	1.37562e-06	3.33238e-05	18.96	25.67	21.78	82.44	61.97	169.56
DN32506_c2_g1	144.492	7.17484	0.000342568	0.00289183	0	0	0	1.89	3.43	0.48
DN71697_c0_g1	6.03284	2.59284	1.51344e-05	0.000240424	0.23	0.46	0.36	2.38	1.34	1.65
DN10902_c0_g1	6.04659	2.59612	6.19225e-08	2.50901e-06	3.22	4.31	2.44	20.25	9.12	23.08
DN8184_c0_g1	6.04752	2.59634	2.82921e-05	0.000394951	1.87	2.69	2.15	13.27	3.51	19.41
DN8942_c0_g1	144.178	7.1717	0.000538726	0.00414487	0.13	0	0.22	13.8	0	29.51
DN4241_c1_g1	6.05001	2.59694	0.000634829	0.00472022	1.01	1.33	0.94	4.22	6.95	2.87
DN130019_c0_g1	143.364	7.16354	0.00148835	0.0090905	0	0	0	0.57	1.7	0.08
DN15350_c0_g1	6.05026	2.597	0.00158026	0.00952083	2.9	4.23	3.18	8.85	20.2	8.88
DN1050_c0_g2	6.05061	2.59708	1.32292e-08	6.99437e-07	6.26	12.42	12.58	62.6	23.52	70.58
DN118200_c0_g1	143.027	7.16014	0.000234116	0.00213806	0	0	0	0.22	1.02	0.65
DN57973_c0_g2	142.808	7.15794	0.00152305	0.00925241	0	0	0	0.19	0.13	2.62
DN3637_c0_g1	6.05565	2.59828	2.26986e-05	0.000331927	40.38	65.42	52.14	201.12	271.18	171.82
DN1786_c0_g2	6.05758	2.59874	4.39024e-07	1.30716e-05	0.67	1.55	1.06	6.86	4.72	4.43
DN70971_c0_g1	142.503	7.15485	0.00112792	0.00735076	0	0	0	0.08	1.32	0.96
DN9197_c0_g9	142.387	7.15367	0.000128587	0.00132849	0	0	0	6.81	0.44	4.54
DN8406_c0_g1	6.07715	2.60339	0.000579793	0.00439135	2.12	2.63	1.69	7.32	4.02	20.73
DN3507_c0_g1	6.07827	2.60366	7.38301e-06	0.000134647	11.27	14.82	15.62	83.34	77.21	35.27
DN22636_c0_g2	141.592	7.1456	0.000225725	0.00208133	0	0	0	0.35	1.6	1.12
DN2766_c0_g1	6.08227	2.60461	3.38373e-05	0.000455207	7.84	9.35	7.1	28.01	44.95	33.37
DN3015_c1_g2	0.142609	-2.80987	1.4216e-08	7.42246e-07	20.5	21.91	33.47	6.67	1.51	1.94
DN18721_c0_g1	0.062531	-3.99929	1.43613e-08	7.49113e-07	2.68	8.97	5.77	0.26	0.2	0.07
DN4699_c0_g1	6.08396	2.60501	4.48304e-09	2.80291e-07	19.95	25.59	18.45	105.54	68.57	148.25
DN12485_c0_g1	6.09444	2.60749	5.18004e-12	7.85764e-10	9.49	13.15	8.52	59.9	30.59	60.14
DN13856_c0_g1	6.09516	2.60766	9.25142e-05	0.00101943	1.56	4.04	1.13	12.1	10.31	10.59
DN155636_c0_g1	2.17912e-07	-22.1298	1.49927e-08	7.76841e-07	4.81	0	0	0	0	0
DN8012_c2_g1	6.09641	2.60796	9.881e-06	0.000170282	1.18	0.93	0.67	5.62	3.08	4.13
DN8639_c0_g2	0.0170909	-5.87063	1.52155e-08	7.86884e-07	2.98	7.37	2.43	0.17	0	0.07
DN20618_c0_g1	6.09751	2.60822	0.00127625	0.00807866	0.9	0.98	1.26	5.67	6.91	1.43
DN41104_c0_g2	140.475	7.13417	0.000437555	0.00351393	0	0	0	0.13	0.65	1.3
DN153510_c0_g1	139.759	7.1268	1.4774e-07	5.22094e-06	0.36	0.35	0.21	3.09	30.71	43.69
DN5979_c0_g1	6.09883	2.60853	1.19615e-05	0.000199628	2.69	2.96	1.81	9.69	8.54	18.38
DN111951_c0_g2	139.669	7.12587	0.000668786	0.00491831	0	0	0	0.23	1.47	3.39
DN4604_c0_g2	6.09956	2.60871	1.11349e-06	2.80359e-05	2.84	3.77	1.73	15.17	9.02	18.12
DN151840_c0_g1	2.22895e-07	-22.0971	1.57459e-08	8.08937e-07	13.43	0	0	0	0	0
DN18428_c0_g1	6.11156	2.61154	0.000545095	0.00418206	4.28	7.82	6.5	21.15	31.76	13.66
DN143502_c0_g1	6.11385	2.61208	0.00143722	0.00884972	0.07	0.75	0.34	2.51	1.37	2.02
DN67854_c0_g2	2.25471e-07	-22.0806	1.61425e-08	8.25584e-07	3.35	0	0	0	0	0
DN1820_c1_g2	6.11936	2.61338	1.00006e-06	2.5701e-05	4.62	5.31	2.46	24.92	17.24	19.4
DN8239_c0_g1	6.12003	2.61354	7.7828e-05	0.000885557	4.07	5.3	4.67	22.03	27.24	12.21
DN137128_c0_g1	137.965	7.10816	1.79592e-08	9.02219e-07	0.13	0.06	0	5.13	6.51	5.16
DN2607_c0_g1	137.959	7.1081	9.05771e-09	5.06943e-07	0	0.05	0	2.75	2.5	1.19
DN18438_c0_g1	6.12079	2.61372	8.54781e-05	0.000955828	0.24	0.22	0.29	3.01	0.83	0.56
DN44483_c0_g1	2.30818e-07	-22.0467	1.69821e-08	8.63489e-07	6.85	0	0	0	0	0
DN108864_c0_g1	137.236	7.10052	0.00115956	0.00750759	0	0	0	0.89	2.72	0.21
DN30572_c0_g1	0.0418465	-4.57875	1.7171e-08	8.71464e-07	6.17	6.66	7.24	0.58	0.06	0.06
DN18994_c0_g1	6.12201	2.61401	8.0665e-09	4.59495e-07	19.27	24.01	29.45	76.19	55.99	99.68
DN3208_c0_g1	6.12579	2.6149	1.9539e-07	6.62951e-06	1.59	1.74	2.25	9.88	9.33	7.04
DN5273_c1_g2	0.162814	-2.6187	1.73653e-08	8.78533e-07	7.55	12.59	11.79	3.04	0.5	1.38
DN19138_c0_g1	2.33601e-07	-22.0294	1.74279e-08	8.79586e-07	39.47	0	0	0	0	0
DN24102_c0_g1	0.109469	-3.19141	1.76422e-08	8.89577e-07	3.47	3.76	3.43	0.47	0.06	0.52
DN2013_c0_g1	6.12643	2.61505	8.17457e-08	3.17037e-06	7.83	11.22	4.8	52.37	22.39	41.69
DN15990_c0_g1	135.578	7.08298	0.000434408	0.00349277	0	0.4	0	10.12	24.15	0.82
DN982_c0_g1	6.13462	2.61697	0.000104048	0.00112045	10.31	11.82	6.34	27.36	39.39	65.12
DN6451_c0_g1	6.13656	2.61743	9.73204e-06	0.000168193	8.32	9.44	9.52	88.44	10.74	49.41
DN2076_c0_g1	0.210399	-2.2488	1.87682e-08	9.36811e-07	221.02	354.89	346.49	75.59	53.45	42.26
DN104198_c0_g2	0.147165	-2.76449	1.88228e-08	9.38675e-07	2.72	2.6	4	0.5	0.28	0.36
DN21902_c0_g1	135.129	7.0782	7.45916e-06	0.000135627	0.05	0.63	0.11	7.86	51.62	0.88
DN145363_c0_g1	2.42327e-07	-21.9765	1.88636e-08	9.38991e-07	20.28	0	0	0	0	0
DN28690_c0_g2	0.000708539	-10.4629	1.8882e-08	9.39048e-07	6.64	5.38	0.34	0	0	0
DN378_c0_g1	6.1439	2.61916	0.000208035	0.00194756	4.52	6.38	2.94	13.64	20.95	32.42
DN548_c0_g2	6.14542	2.61951	3.92279e-06	7.94139e-05	9.57	10.26	11.62	42.49	24.26	89
DN5912_c0_g1	6.15008	2.62061	1.77376e-08	8.9356e-07	4.01	4.42	4.27	21.63	21.3	29.42
DN92087_c1_g1	134.492	7.07138	0.00025962	0.00232066	0.09	0	0	0.2	5.26	2.31
DN3832_c0_g1	0.134087	-2.89876	1.96117e-08	9.68262e-07	4.6	6.87	12.66	1.37	0.4	1.04
DN11088_c0_g1	6.15408	2.62154	4.23606e-10	3.75706e-08	14.11	20.72	14.38	84.03	53.88	99.19
DN12221_c0_g1	6.15797	2.62245	9.64098e-06	0.00016694	2.38	2.71	2.66	18.1	13.94	6.1
DN10088_c0_g1	6.16502	2.6241	0.000223188	0.00206143	0.4	0.81	0.75	3.39	3.9	2.26
DN22684_c0_g1	6.17784	2.6271	0.00074423	0.00533762	0.43	1.08	1.06	2.65	5.09	3.19
DN32376_c0_g2	133.707	7.06293	0.000915044	0.006246	0	0	0	1.43	5.79	0.82
DN11413_c0_g2	6.17867	2.6273	0.000441142	0.00353752	13.66	15.67	24.97	99.58	114.36	30.35
DN5722_c0_g1	6.18154	2.62797	0.000411034	0.00333996	6.15	5.32	5.89	26.54	5.68	44.65
DN9662_c0_g1	0.139525	-2.84141	2.07873e-08	1.018e-06	209.02	562.18	457.87	78.58	34.11	30.22
DN1635_c0_g2	6.18326	2.62837	0.000736378	0.00529665	0.69	1.62	0.61	8.2	1.34	7.05
DN36208_c0_g1	132.703	7.05206	0.000180519	0.00174548	0	0.03	0	0.12	1.11	2.42
DN79009_c0_g1	132.7	7.05202	6.48426e-05	0.000763984	0	0.02	0	0.5	2	0.55
DN2969_c0_g2	6.18345	2.62841	1.0512e-06	2.67752e-05	26.18	37.74	26.71	128.53	73.9	243.93
DN144_c0_g1	6.19463	2.63102	0.000407786	0.00332089	48.22	31.64	29.04	161.72	344.48	155.09
DN467_c0_g1	0.149181	-2.74486	2.11643e-08	1.0309e-06	18.79	20.53	33.71	6.63	1.1	3.46
DN12597_c0_g1	6.20353	2.63309	9.49344e-06	0.000165012	5.87	7.34	8.17	12.9	13.17	28.48
DN4254_c0_g2	6.22096	2.63714	0.000126632	0.00131228	12.73	9.22	7.59	31.18	28.88	89.71
DN21200_c0_g3	131.842	7.04267	0.00010413	0.00112112	0	0.22	0.05	0.35	8.48	3.92
DN73270_c1_g1	131.778	7.04197	0.000463101	0.00367678	0	0	0	2.28	1.35	0.16
DN14906_c0_g1	6.22295	2.6376	2.5237e-08	1.19093e-06	1.25	1.38	1.22	6.95	6.13	5.92
DN2615_c0_g1	6.22641	2.6384	0.000299866	0.00260277	19.52	20.95	11.76	50.98	96.17	57.97
DN11457_c0_g1	6.22787	2.63874	0.00141455	0.00874672	0.42	1.65	0.98	14.29	4.1	2.22
DN84863_c0_g2	6.23217	2.63973	1.36927e-05	0.000222189	2.52	4.12	3.13	12.94	9.08	29.17
DN5080_c0_g1	6.23633	2.6407	1.49678e-15	5.50743e-13	16.4	17.37	21.26	103	65.12	111.01
DN35283_c1_g1	0.13867	-2.85027	2.25765e-08	1.08951e-06	25.5	25.71	39.18	3.02	1.08	4.86
DN7913_c0_g3	6.2379	2.64106	3.31266e-06	6.89329e-05	10.95	16.45	9.8	53.97	31.17	101.67
DN30908_c0_g1	0.112135	-3.1567	2.3005e-08	1.10638e-06	2.44	2.74	5.91	0.94	0.27	0.5
DN75293_c0_g1	2.65936e-07	-21.8424	2.30389e-08	1.10638e-06	6.61	0	0	0	0	0
DN9033_c0_g1	6.24528	2.64277	3.1716e-07	9.98816e-06	13.94	24.39	13.42	64.83	25.92	86.62
DN7723_c0_g1	6.24574	2.64287	3.38752e-07	1.05354e-05	3.22	4.38	2.48	23.27	7.74	24.87
DN401_c0_g1	0.240143	-2.05803	2.32366e-08	1.11292e-06	77.73	91.75	147.13	29.09	10.91	25.98
DN973_c0_g1	6.24592	2.64292	0.000204453	0.00192462	4.16	4.75	3.63	15.06	29.31	15.1
DN18959_c0_g2	2.69606e-07	-21.8226	2.37264e-08	1.13141e-06	6.81	0	0	0	0	0
DN4961_c0_g1	6.24894	2.64361	4.6465e-05	0.000588179	2.92	3.42	3.33	19.57	19.53	7.22
DN10081_c0_g1	0.212505	-2.23443	2.38206e-08	1.13293e-06	5.73	4.99	6.68	1.21	0.83	1
DN4982_c0_g1	0.00191202	-9.03068	2.38944e-08	1.13544e-06	98.42	35.33	1.28	0.12	0.11	0
DN24764_c0_g1	129.851	7.02071	4.4176e-05	0.000565247	0	0.04	0	0.46	2.08	2.68
DN126941_c0_g2	129.714	7.01919	0.000539276	0.00414793	0	0	0	0.31	1.51	3
DN10227_c0_g1	0.247727	-2.01318	2.40087e-08	1.13988e-06	9.15	10.25	16.3	3	1.72	2.53
DN3028_c1_g1	6.24941	2.64372	0.00028535	0.00250632	5.42	14.54	4.31	38.56	26.05	68.49
DN39583_c0_g1	129.168	7.0131	0.000666902	0.00490644	0	0	0	1.11	5.89	1.86
DN159314_c0_g1	129.12	7.01257	0.000219199	0.00203112	0	0.11	0	0.14	4.83	5.96
DN1171_c0_g1	6.25461	2.64492	4.48432e-07	1.33056e-05	3.42	8.15	3.66	48.52	13.78	28.16
DN941_c0_g1	6.26397	2.64708	0.000191901	0.00183115	20.19	12.41	10.25	43.16	74.85	82.75
DN15155_c0_g1	0.200942	-2.31515	2.54687e-08	1.20082e-06	1.66	1.56	1.99	0.46	0.14	0.34
DN3767_c0_g2	6.27051	2.64858	4.03426e-09	2.55161e-07	58.27	60.04	53.54	250.62	189.6	396.04
DN8311_c0_g1	6.27421	2.64943	2.14509e-06	4.83906e-05	2.56	3.12	1.74	12.97	6.89	19.47
DN8256_c0_g1	127.924	6.99914	0.00133776	0.00836977	2.43	0	0	0.92	53.72	14.68
DN28718_c0_g1	127.734	6.99699	1.86576e-05	0.000284176	0	0	0	36.69	44.29	62.49
DN8450_c0_g1	6.27449	2.6495	0.00142385	0.00878626	1.87	1.69	1.52	6.94	13.11	4.26
DN6001_c0_g1	0.206487	-2.27588	2.6164e-08	1.22662e-06	155.5	195.42	233.56	26.43	10.91	28.34
DN16078_c0_g1	0.187286	-2.41668	2.62038e-08	1.22698e-06	7.29	7.76	13.31	2.53	0.62	1.67
DN11103_c0_g1	6.27555	2.64974	1.402e-08	7.33415e-07	0.6	0.74	0.98	5.33	3.57	2.93
DN3222_c0_g1	6.27957	2.65067	0.00091391	0.00623982	6.21	2.89	1.25	22.74	6.98	19.03
DN8415_c1_g1	6.28036	2.65085	2.4218e-05	0.000348807	13.13	11.41	30.09	207.27	27.3	63.82
DN15309_c0_g1	0.000701641	-10.477	2.6716e-08	1.24662e-06	13.97	12.3	0.64	0	0	0
DN13237_c0_g1	6.28975	2.653	5.04847e-05	0.000627538	12.08	11.79	11.6	29.06	55.67	60.82
DN116724_c0_g6	0.00542667	-7.52572	2.69649e-08	1.25292e-06	1.17	0.7	1.19	0	0	0.01
DN10729_c0_g1	6.29045	2.65316	5.65597e-10	4.81261e-08	6.78	2.31	3.25	21.56	9.26	19.82
DN31877_c0_g2	0.00124388	-9.65094	2.7248e-08	1.26392e-06	15.07	2.14	4.12	0	0	0
DN6167_c0_g1	6.29172	2.65345	0.00128782	0.00813391	0.65	0.93	0.15	7.89	1.52	6.37
DN6480_c0_g1	6.29943	2.65522	8.80454e-05	0.000979995	3.26	4.05	2.19	16.04	6.02	29.98
DN159041_c0_g1	0.00271727	-8.52362	2.81411e-08	1.301e-06	1.52	1.96	0.64	0	0	0
DN3819_c0_g1	6.30016	2.65539	4.63199e-11	5.49632e-09	3.45	2.88	3.24	17.34	11.98	16.18
DN33376_c0_g1	2.94246e-07	-21.6965	2.85974e-08	1.31865e-06	8.18	0	0	0	0	0
DN16860_c0_g1	6.30846	2.65729	9.70086e-07	2.51084e-05	15.49	20.65	13.94	95.78	38.31	163.65
DN4443_c0_g1	0.0893456	-3.48446	2.90363e-08	1.33663e-06	9.59	12.97	29.32	1.8	0.69	1.2
DN18318_c0_g1	0.00134285	-9.54048	2.90933e-08	1.33812e-06	53.99	44.05	6.59	0	0	0
DN8309_c0_g1	6.3098	2.65759	0.000191683	0.00182939	16.32	26.76	8.69	87.53	36.1	157.03
DN29371_c0_g1	0.234005	-2.09539	2.94036e-08	1.35011e-06	6.63	8.19	14.12	3.08	1.08	1.78
DN3252_c0_g1	0.165163	-2.59804	2.96272e-08	1.35809e-06	8.73	8.12	13.17	3.32	0.42	2.12
DN117915_c0_g1	125.301	6.96925	0.000243887	0.0022073	0	0	0	9.14	1.04	5.86
DN38964_c0_g1	6.31012	2.65767	0.000405829	0.00330991	0.2	0.31	0.31	3.5	0.38	1.3
DN2946_c0_g1	0.152663	-2.71158	2.99194e-08	1.36803e-06	144.76	126.13	338.67	31.51	21.81	18.28
DN136528_c0_g1	124.479	6.95975	0.000187712	0.00179906	0	0	0	0.65	1.41	3
DN18355_c0_g1	3.01904e-07	-21.6594	3.02112e-08	1.37905e-06	5.37	0	0	0	0	0
DN108170_c0_g1	123.959	6.95372	0.00105286	0.00696753	0	0	0.06	0.31	4.92	0.28
DN42663_c0_g1	0.00138882	-9.49193	3.0473e-08	1.38984e-06	2.33	2.08	15.36	0	0	0
DN6229_c0_g1	0.176111	-2.50545	3.10999e-08	1.41724e-06	9.39	11.48	21.99	4.1	1.75	1.8
DN20134_c0_g3	6.31247	2.6582	7.17533e-06	0.000131211	19.23	18.73	19.18	117.33	31.19	169.86
DN6644_c0_g1	0.0447014	-4.48354	3.14562e-08	1.42989e-06	2.46	2.37	6.82	0.25	0.14	0.04
DN15269_c0_g2	6.31835	2.65955	1.99627e-05	0.000299633	0.24	0.47	0.35	2.29	1.91	1.11
DN1147_c2_g2	6.32139	2.66024	0.000143334	0.00145085	5.52	7.65	2.93	14.93	15.34	30.54
DN38309_c0_g4	3.08611e-07	-21.6277	3.16659e-08	1.43225e-06	3.63	0	0	0	0	0
DN23278_c0_g1	122.788	6.94003	5.27599e-05	0.00064842	0	0	0	8.89	1.02	2.21
DN106633_c0_g1	3.08611e-07	-21.6277	3.16659e-08	1.43225e-06	12.83	0	0	0	0	0
DN24079_c0_g1	6.32812	2.66178	1.1749e-08	6.32362e-07	1.01	0.82	0.8	5.56	3.02	4.93
DN9873_c0_g3	6.33309	2.66291	3.1746e-05	0.000433064	9.13	12.8	7.45	77.95	12.67	74.15
DN31779_c0_g1	122.146	6.93246	0.000555056	0.00424115	0	0.04	0.05	7.42	0	4.91
DN1749_c0_g1	6.36122	2.6693	0.00012838	0.00132685	2.13	4.83	2.58	17.14	20.99	9.07
DN15008_c0_g1	0.14887	-2.74787	3.23406e-08	1.45735e-06	147.77	97.96	270.06	27.03	11.23	24.95
DN131849_c0_g1	122.009	6.93084	0.00055755	0.00425424	0	0.03	0.04	6.55	0	4.07
DN20243_c0_g6	0.00379698	-8.04093	3.25051e-08	1.46292e-06	1.2	0.69	0.97	0	0	0
DN31082_c0_g1	121.914	6.92972	4.42336e-07	1.31558e-05	0.07	0.11	0	0.97	6.89	7.96
DN143421_c0_g1	3.13705e-07	-21.6041	3.27884e-08	1.47445e-06	8.78	0	0	0	0	0
DN41093_c0_g2	121.774	6.92806	0.000628668	0.00468341	0	0	0	0.28	1.44	2.25
DN15877_c0_g6	121.653	6.92663	0.000314462	0.0027019	0.18	0.03	0	0.07	11.33	3.26
DN3199_c3_g1	6.36471	2.67009	1.30273e-05	0.000213555	5.57	8.23	5.49	35.88	11.22	56.41
DN2103_c0_g1	6.36477	2.67011	3.27834e-06	6.83755e-05	3.4	5.3	4.47	21.1	22.88	18.07
DN3693_c0_g1	0.00398939	-7.96962	3.38055e-08	1.51394e-06	19.16	4	1.23	0.11	0	0.02
DN128404_c0_g1	3.18822e-07	-21.5807	3.39361e-08	1.51854e-06	3.72	0	0	0	0	0
DN6516_c0_g1	0.121767	-3.0378	3.42203e-08	1.53e-06	15.13	11.23	24.3	1.98	0.72	2.62
DN14700_c0_g1	6.36499	2.67016	0.000675921	0.00495965	3.32	2.74	4.96	38.47	17.13	5.55
DN153923_c0_g1	120.531	6.91325	0.000945179	0.00640672	0	0	0	0.16	1.11	1.71
DN8035_c0_g2	6.36567	2.67031	1.18319e-06	2.94349e-05	0.23	0.48	0.39	3.29	1.45	1.4
DN16064_c0_g2	6.37654	2.67277	4.51644e-07	1.33669e-05	1.18	2.62	2.17	10.94	5.6	13.93
DN14408_c0_g1	6.38037	2.67364	7.58565e-05	0.000867475	2.49	4.99	4.17	15.57	6.47	29.36
DN126423_c1_g1	3.2364e-07	-21.5591	3.48306e-08	1.55038e-06	7.06	0	0	0	0	0
DN111642_c0_g1	3.2364e-07	-21.5591	3.48306e-08	1.55038e-06	3.89	0	0	0	0	0
DN3096_c0_g1	6.38302	2.67424	1.67579e-10	1.67755e-08	3.2	5.85	5.14	26.15	20.44	25.15
DN160240_c0_g1	118.931	6.89398	4.34289e-05	0.000557522	0	0	0	0.78	0.82	1.51
DN6243_c1_g1	6.38666	2.67506	1.41867e-11	1.89819e-09	2.21	4.12	3.14	19.43	10.99	18.78
DN2793_c0_g1	6.38994	2.6758	3.51503e-10	3.17436e-08	1.77	2.4	2.21	11.48	9.66	11.07
DN7590_c0_g2	6.39624	2.67722	1.14955e-11	1.58084e-09	5.66	4.73	5.32	29.36	19.55	28.02
DN1337_c0_g2	6.39779	2.67757	7.20858e-05	0.000833279	24.16	24.37	14.79	118.46	34.26	201.29
DN69603_c0_g2	117.877	6.88114	0.00158599	0.00954103	0	0	0	0.11	1.1	1.85
DN22766_c0_g1	0.000728884	-10.422	3.62966e-08	1.60179e-06	19.21	22	0.92	0	0	0
DN2375_c0_g3	0.140367	-2.83272	3.65626e-08	1.61092e-06	67.13	73.77	177.45	16.01	10.85	9.8
DN117549_c0_g3	0.00433396	-7.8501	3.66236e-08	1.6123e-06	1.16	0.83	1.19	0	0	0
DN3767_c0_g1	6.39857	2.67775	3.33535e-07	1.04207e-05	2.55	4.1	2.31	14.67	12.72	15.68
DN3183_c0_g1	6.40982	2.68028	1.85384e-10	1.83554e-08	1.83	3.43	2.78	20.53	11.44	10.64
DN46541_c0_g1	6.41083	2.68051	2.71544e-06	5.88439e-05	2.35	4.16	3	12.13	15.47	18.52
DN32964_c0_g1	116.655	6.8661	0.000316486	0.00271754	0	0.04	0	1.03	2.89	0.22
DN5040_c0_g1	6.4146	2.68136	3.87854e-05	0.000507847	1.69	1.88	1.55	8.67	14.47	6.47
DN14101_c0_g1	0.0429599	-4.54087	3.72061e-08	1.63003e-06	80.59	13.36	42.51	1.86	0.96	2.36
DN9290_c0_g6	0.0525494	-4.25018	3.78234e-08	1.65575e-06	1.3	2.02	1.76	0.15	0	0.1
DN90288_c1_g3	115.758	6.85497	2.61451e-05	0.000370584	0	0.04	0	2.52	1.99	0.48
DN3305_c0_g1	6.41562	2.68159	0.00025361	0.00227601	5.99	9.11	12.23	156.62	12.39	52.19
DN8515_c0_g1	6.41656	2.6818	1.05937e-07	3.93522e-06	3.37	4.9	5.53	21.67	15.62	39.02
DN9068_c0_g2	6.42401	2.68347	9.21832e-05	0.0010162	2.44	2.38	2.18	10.32	6.25	11.37
DN2415_c1_g3	6.42598	2.68392	0.000943076	0.00639566	4.98	7.13	2.46	16.63	33.42	17.08
DN119227_c0_g1	115.283	6.84904	0.00145114	0.00891019	0	0	0	0.18	0.61	2.69
DN9888_c0_g1	6.43093	2.68503	0.000140952	0.00143099	1.6	2.32	2.76	8.95	14.63	6.4
DN29833_c0_g2	6.4338	2.68567	2.3915e-10	2.28081e-08	24.01	50.26	28.18	257.12	129.33	139.56
DN5507_c1_g1	6.43854	2.68673	0.000163095	0.00161158	41.52	50.6	41.09	127.14	285.27	171.24
DN30007_c0_g1	6.44766	2.68877	3.10938e-07	9.79905e-06	11.23	15	7.38	52.59	41.19	72.44
DN3808_c0_g1	6.45808	2.69111	0.000409878	0.00333245	9.77	10.01	12.42	26.39	73	39.89
DN7283_c0_g2	6.4599	2.69151	4.90879e-09	3.03771e-07	3.33	3.18	2.73	31.73	11.81	10.9
DN3353_c0_g1	0.122733	-3.0264	4.05606e-08	1.74886e-06	17.99	16.23	34.88	3.45	0.92	3.29
DN22636_c0_g1	113.973	6.83255	0.000399448	0.00326721	0	0	0	0.63	1.97	3.32
DN166531_c0_g1	0.00111124	-9.81361	4.10175e-08	1.76716e-06	7.88	0.86	1.97	0	0	0
DN2706_c0_g1	0.195382	-2.35563	4.1236e-08	1.77517e-06	16.15	21.33	40.25	6.96	2.86	3.45
DN30901_c0_g3	0.0425345	-4.55522	4.156e-08	1.78653e-06	4.02	2.96	11.77	0.57	0.12	0.07
DN73128_c0_g2	6.46118	2.6918	8.95748e-07	2.35424e-05	0.74	0.58	0.64	3.07	2.89	4
DN2082_c0_g2	6.46228	2.69204	0.000381192	0.00315384	10.52	19.54	16.36	77.55	94.61	27.1
DN3926_c0_g2	0.159641	-2.6471	4.21288e-08	1.80504e-06	85.53	68.68	167.63	20.83	7.51	11.03
DN17620_c0_g2	113.291	6.82389	3.70309e-07	1.13546e-05	0	0.03	0.08	3.29	4.53	1.02
DN11316_c0_g7	113.245	6.8233	0.000469755	0.00371769	0	0	0	4.84	1.49	0.42
DN6098_c0_g2	6.47024	2.69382	1.29251e-10	1.35359e-08	34.04	32.13	28.45	193.88	92.73	233.99
DN2809_c0_g1	6.47371	2.69459	5.62043e-05	0.000680284	1.88	2.24	0.9	8.13	5.36	10.33
DN37425_c1_g2	3.56727e-07	-21.4187	4.29468e-08	1.83576e-06	4.07	0	0	0	0	0
DN2331_c0_g1	6.47546	2.69498	6.67755e-05	0.000783537	1.86	1.65	2.05	8.82	4.36	14.06
DN84413_c0_g1	6.47787	2.69552	0.000576493	0.00437183	0.24	0.28	0.84	4.68	1.29	1.83
DN12649_c0_g1	6.49473	2.69927	2.75825e-07	8.85127e-06	11.27	13.22	11.66	134.41	48.64	37.57
DN167769_c0_g1	111.893	6.80597	0.000172821	0.00168632	0	0	0	0.79	0.56	2.31
DN6732_c1_g1	6.49694	2.69976	6.41795e-05	0.000756826	2.68	2.36	2.17	10.8	14.84	7.92
DN108816_c2_g4	0.00319822	-8.28852	4.45345e-08	1.89174e-06	3.14	1.34	1.87	0	0	0
DN1945_c0_g2	6.49959	2.70035	6.15236e-07	1.7279e-05	0.68	2.15	1.31	8.64	4.67	9.09
DN53827_c0_g1	111.271	6.79793	5.68317e-11	6.51555e-09	1.66	4.2	0.33	117.9	228.93	117.49
DN151420_c0_g1	111.014	6.7946	0.00150761	0.00918345	0	0.2	0	0.21	12	1.25
DN107165_c0_g1	0.00166403	-9.2311	4.54597e-08	1.92804e-06	2.94	2.59	0.46	0	0	0
DN111262_c0_g1	6.50061	2.70057	0.000813501	0.00571329	0.92	1.87	1.95	12.29	1.67	11.55
DN14363_c0_g1	6.50249	2.70099	4.70202e-05	0.00059355	6.51	3.59	3.4	12	15.7	13.66
DN7031_c0_g1	6.50542	2.70164	1.4206e-06	3.42307e-05	2.8	4.39	2.25	15.56	9.63	23.78
DN4033_c1_g1	6.51723	2.70426	0.00147334	0.00901824	8	7.88	9.01	37.43	63.6	12.12
DN985_c0_g1	6.52342	2.70563	4.91734e-05	0.000615029	3.57	2.46	1.21	13.71	6.95	17.66
DN53867_c0_g1	0.000815418	-10.2602	4.76229e-08	2.00883e-06	7.07	10.59	0.44	0	0	0
DN75621_c0_g1	109.666	6.77698	0.000741248	0.00531935	0	0	0	4.23	5.69	1.01
DN10482_c0_g1	6.52447	2.70586	9.60321e-08	3.63926e-06	17.86	18.95	10.59	99.67	36.09	112.7
DN31542_c0_g1	0.00385269	-8.01992	4.80697e-08	2.02496e-06	2.18	1.22	1.56	0	0	0
DN10118_c0_g1	6.52787	2.70661	8.36288e-05	0.000939392	1	1.64	0.84	5.38	2.73	10.99
DN788_c0_g1	0.210257	-2.24978	4.82945e-08	2.03087e-06	36.58	42.38	72.23	20.11	9.68	11.28
DN41229_c0_g1	109.452	6.77416	7.10103e-05	0.000822593	0	0.08	0	1.05	4.24	2.97
DN9271_c0_g1	6.53443	2.70806	3.92291e-08	1.69952e-06	1.56	1.83	1.74	12.56	8.99	5.69
DN9297_c0_g2	0.0548645	-4.18798	4.87758e-08	2.04794e-06	1.42	1.5	3.56	0.23	0.04	0.06
DN10027_c0_g3	6.53638	2.70849	8.61125e-07	2.27863e-05	4.71	2.92	2.25	20.69	10.31	22.87
DN6458_c0_g1	6.53925	2.70913	1.59707e-06	3.77809e-05	15.48	17.55	16.17	135.98	24.13	126.85
DN83630_c0_g2	0.041209	-4.6009	4.96556e-08	2.07848e-06	1.65	1.51	3.4	0.14	0.06	0.03
DN8_c0_g1	6.53996	2.70928	4.1124e-10	3.6593e-08	30.21	42.22	38.64	199.41	193.02	213.87
DN26213_c0_g1	0.010117	-6.62707	5.09263e-08	2.12676e-06	5.48	1.02	1.19	0.05	0	0.03
DN1277_c0_g1	0.0727498	-3.78091	5.10413e-08	2.12993e-06	14.13	14.41	42.37	1.93	1.39	0.61
DN2365_c0_g1	6.5469	2.71081	0.000226095	0.00208378	6.1	6.07	4.09	23.63	37.39	21.64
DN6568_c0_g1	6.54934	2.71135	0.00121828	0.00779326	2.73	2.79	0.51	8.59	8.51	8.42
DN3827_c0_g1	0.147053	-2.7656	5.303e-08	2.20615e-06	23.32	28.63	40.8	6.78	1.19	4.91
DN1379_c0_g1	6.55268	2.71209	1.78726e-09	1.27896e-07	147.79	222.21	118.82	1000.57	694.13	850.81
DN2417_c0_g1	6.55586	2.71278	7.45614e-09	4.32416e-07	2.04	2.63	2.25	9.25	6.46	14.57
DN6420_c0_g1	6.5599	2.71367	3.3271e-07	1.04069e-05	1.58	1.72	2.35	18.39	3.42	9.98
DN12019_c1_g1	107.767	6.75177	4.96117e-06	9.67314e-05	0	0	0.16	4	5.02	4.91
DN2364_c0_g2	6.56024	2.71375	6.73531e-06	0.000124927	29.91	37.73	16.18	119.27	116.11	190.18
DN6571_c0_g1	107.5	6.74819	7.24211e-08	2.86639e-06	7.47	6.38	0.44	98.15	923.5	329.05
DN10825_c0_g1	6.56078	2.71387	6.64914e-08	2.67227e-06	12.76	12.43	9.97	59.16	35.16	97.72
DN10333_c0_g1	107.161	6.74363	3.00901e-07	9.54906e-06	0.23	0.21	0	3.51	17.19	9.17
DN4538_c0_g1	6.56099	2.71391	1.94215e-14	5.31475e-12	4.97	6.46	4.49	46.63	15.83	29.71
DN7110_c0_g1	0.133393	-2.90625	5.51949e-08	2.27937e-06	9.49	14.88	23.08	2.98	0.67	2
DN845_c0_g1	6.56324	2.71441	4.3655e-06	8.67952e-05	1.49	2.06	1.04	7.34	7.98	8.06
DN19969_c1_g1	106.693	6.73732	0.000220622	0.00204188	0.18	0	0	2.14	5.26	0.99
DN16864_c0_g1	6.56441	2.71466	0.000336784	0.00285495	2.18	3.25	3.79	7.04	9.54	26.79
DN11675_c0_g1	6.57146	2.71621	0.000147619	0.00148566	7.44	4.65	7.54	27.01	8.81	55.09
DN6308_c0_g1	6.57496	2.71698	3.68157e-08	1.61795e-06	16.52	17.49	15.07	74.19	78.43	97.31
DN3146_c1_g2	6.57952	2.71798	2.39381e-07	7.87196e-06	5.48	7.79	5.13	27.02	29.01	38.04
DN2155_c0_g1	0.175826	-2.50778	5.70804e-08	2.34598e-06	30.04	31.17	46.57	10.18	2.3	3.88
DN18666_c0_g1	106.234	6.7311	1.48292e-05	0.000236721	0	0.05	0	2.52	2.46	1.02
DN33926_c0_g1	106.182	6.7304	0.000248584	0.00224051	0	0.03	0	0.16	1.34	1.33
DN5086_c0_g1	6.58741	2.71971	5.87209e-05	0.000704762	1.94	3.11	1.93	6.95	12.99	13.6
DN104168_c0_g1	0.0020846	-8.90601	5.83416e-08	2.38701e-06	5.49	3.83	1.11	0	0	0
DN4110_c0_g1	6.59144	2.72059	3.69377e-05	0.000489182	76.03	101.87	31.85	309.48	327.23	352.78
DN21137_c0_g1	0.136029	-2.87802	5.94103e-08	2.42709e-06	3.39	4.71	5.86	0.8	0.55	0.28
DN3284_c0_g1	6.59835	2.72211	1.26069e-06	3.10229e-05	3.49	4.73	3.1	18.78	20.03	19.27
DN35315_c0_g1	6.60357	2.72325	2.29922e-05	0.000335141	0.21	0.59	0.59	3.29	2.43	1.58
DN13798_c0_g3	105.192	6.71688	0.000550015	0.00421268	0	0.1	0	0.34	5.77	0.93
DN38234_c0_g1	6.61454	2.72564	0.000214388	0.00199535	0.21	0.8	0.5	2.43	2.1	3.41
DN8938_c0_g2	6.6147	2.72568	2.68886e-05	0.000379149	0.39	0.74	0.91	2.63	3.7	3.53
DN13604_c0_g1	6.62113	2.72708	7.31678e-06	0.000133618	0.57	1.07	0.53	4.12	2.4	5.44
DN13349_c0_g1	6.62343	2.72758	0.00165881	0.00988774	1.01	0.68	0.4	4.15	1.02	6.87
DN36708_c0_g3	104.69	6.70998	1.5236e-06	3.63747e-05	0	0.13	0	6.29	2.63	6.78
DN2548_c0_g1	6.63253	2.72956	0.000309594	0.0026717	1.94	2.14	1.33	11.43	12.43	3.63
DN116030_c0_g1	6.63505	2.73011	4.16215e-12	6.43916e-10	4.49	3.14	3.34	28.33	14.63	22.54
DN6072_c0_g1	6.64466	2.73219	0.0015316	0.00929526	4.37	2.68	1.78	9.18	21.35	10.14
DN131084_c0_g1	104.597	6.7087	0.00051667	0.00401031	0	0	0	0.38	1.17	1.58
DN91804_c0_g1	104.594	6.70865	0.000123896	0.00128907	0	0	0.05	1.34	2.4	0.42
DN63443_c1_g1	0.00482419	-7.6955	6.43902e-08	2.5974e-06	1.14	0.93	1.26	0	0	0
DN5127_c0_g1	6.6482	2.73296	0.00116642	0.00754032	512.39	229.62	173.86	1568.29	2145.3	804.86
DN6214_c0_g2	0.123032	-3.02289	6.50077e-08	2.61844e-06	33.7	25.08	70.43	4.76	3.99	3.61
DN19408_c0_g1	0.000597937	-10.7077	6.6359e-08	2.66892e-06	25.03	19.59	0.46	0	0	0
DN10159_c0_g5	6.64993	2.73334	1.22669e-07	4.44948e-06	2.44	3.29	1.96	15.43	7.32	20.67
DN18416_c1_g2	6.65469	2.73437	6.46421e-05	0.000761951	3.12	3.08	1.67	14.12	5.69	25.93
DN7649_c0_g4	6.66301	2.73617	4.13285e-05	0.00053548	1.83	3.85	2.65	11.28	17.78	10.86
DN6890_c1_g2	6.66375	2.73633	3.43526e-05	0.000461369	1641.22	3658.26	1278.48	2972.43	5536.08	8675.05
DN12385_c0_g5	6.66992	2.73767	0.00100673	0.00672597	0.05	0.65	0.32	3.35	0.95	1.94
DN11669_c0_g2	6.67557	2.73889	2.15341e-08	1.04704e-06	16.33	13.83	21.46	78.87	81.95	103.4
DN13752_c0_g1	6.67801	2.73942	8.91048e-05	0.000989713	0.51	1.35	0.34	4.64	3.03	4.91
DN81857_c0_g1	6.68153	2.74018	5.55671e-08	2.29235e-06	1.14	1.73	1.82	11.23	6.83	6.43
DN8036_c0_g1	6.68624	2.7412	6.97916e-09	4.08671e-07	16.87	23.65	16.68	77.54	67.09	129.38
DN38980_c0_g1	6.69186	2.74241	0.000511231	0.00397659	3.27	3.16	2.92	14.85	23.31	6.31
DN2975_c2_g1	0.000496239	-10.9767	7.04993e-08	2.81053e-06	95.93	83.13	1.54	0	0	0
DN127060_c0_g1	6.69226	2.74249	1.47415e-05	0.000235695	0.22	0.65	0.8	3.61	2.52	3.36
DN115855_c0_g2	6.69688	2.74349	0.000247714	0.00223558	0.03	0.12	0.2	0.92	0.56	0.54
DN53366_c1_g1	102.604	6.68094	0.000190369	0.00182004	0	0.13	0	6.25	5.03	0.21
DN2401_c1_g2	6.69939	2.74403	3.57989e-05	0.000476884	1.57	1.55	0.93	5.16	6.84	8.4
DN254_c0_g1	6.70012	2.74419	4.68653e-06	9.19028e-05	12.02	16.27	9.02	56.61	37.37	121.53
DN110573_c0_g2	0.0434932	-4.52307	7.2206e-08	2.86598e-06	0.53	0.61	1.01	0.04	0.01	0.03
DN15156_c0_g1	6.70037	2.74424	2.89063e-05	0.000401159	0.33	0.35	0.28	2.27	1.94	0.92
DN6433_c0_g1	0.117008	-3.09532	7.23862e-08	2.86639e-06	0.88	1.16	1.76	0.25	0.09	0.06
DN128068_c0_g2	0.0513609	-4.28319	7.33531e-08	2.90094e-06	0.54	0.74	1.16	0.07	0	0.05
DN156_c0_g1	6.70323	2.74486	3.18237e-05	0.000433798	0.54	0.89	1.64	5.63	5.64	3.9
DN4475_c0_g1	6.70494	2.74522	0.000815866	0.0057262	48.5	28.36	38.27	64.2	194.91	313.81
DN27632_c0_g1	6.70562	2.74537	2.5755e-06	5.64176e-05	0.55	0.98	1.27	4.46	4.71	4.69
DN10894_c0_g1	100.738	6.65446	7.86845e-07	2.11184e-05	0.04	0.28	0	3.85	4.16	2.99
DN1895_c0_g1	6.71196	2.74673	9.28237e-05	0.00102222	2.01	7.75	2.19	25.42	19.89	30.25
DN18721_c0_g2	0.0153496	-6.02565	7.44851e-08	2.9383e-06	1.85	2.67	2.05	0.01	0.06	0
DN50142_c0_g3	6.71919	2.74829	1.15089e-07	4.23187e-06	0.15	0.17	0.23	1.86	0.68	0.71
DN145831_c0_g1	0.000688138	-10.505	7.48869e-08	2.94592e-06	68.8	49.01	1.95	0	0	0
DN15847_c0_g3	6.72069	2.74861	0.000797205	0.00562933	2.59	3.26	1.83	6.38	18.8	10.44
DN7905_c0_g1	6.72216	2.74892	1.40032e-05	0.000226148	25.52	32.15	25.09	103.56	71.97	278.29
DN2417_c0_g2	6.72752	2.75007	5.72931e-07	1.6306e-05	2.1	2.57	2.01	10.58	7.11	19.51
DN11003_c0_g1	6.73472	2.75162	2.6004e-06	5.68943e-05	1.2	1.55	0.45	5.67	2.61	7.23
DN6740_c0_g2	6.74196	2.75317	6.11404e-05	0.000727605	13.81	2.49	1.85	14.57	10.99	53.39
DN7289_c0_g1	6.74682	2.75421	8.09257e-08	3.14559e-06	12.35	14.7	6.41	83.99	28.18	80.95
DN11766_c0_g1	0.16995	-2.55682	8.06369e-08	3.1366e-06	3.56	3.85	7.17	1.37	0.29	0.67
DN1600_c0_g2	6.74822	2.75451	0.000514411	0.00399427	0.61	2.6	0.67	6.9	3.99	10.5
DN44719_c0_g1	99.6852	6.63931	4.64046e-06	9.11636e-05	0.28	0.07	0	2.17	10.86	6.99
DN11623_c0_g1	6.75616	2.7562	0.00165507	0.00987513	0.49	0.35	1.12	2.72	4.7	1.54
DN56111_c1_g3	99.3061	6.63381	0.00127696	0.00808178	0	0	0	0.25	0.7	2.07
DN8050_c0_g1	6.75766	2.75652	1.63363e-05	0.000255908	5.14	3.33	3.57	17.43	25.13	19.17
DN59374_c0_g1	99.1842	6.63204	3.43659e-05	0.000461407	0	0.07	0	3.03	3.08	0.32
DN6911_c1_g2	6.76129	2.7573	0.000880738	0.00606735	6.75	5.37	6.35	14.09	45.47	22.44
DN8009_c0_g1	6.76157	2.75736	1.40084e-08	7.33415e-07	10.14	13.44	8.24	54.27	43.36	74.49
DN392_c0_g1	6.76252	2.75756	0.000854599	0.00593457	5.46	10.11	2.61	33.51	42.4	16.51
DN354_c0_g1	0.205403	-2.28347	8.67056e-08	3.34637e-06	41.61	47.38	83.24	13.26	3.11	6.94
DN1190_c1_g1	0.0911586	-3.45548	8.68414e-08	3.34923e-06	23.28	42.62	66.25	3.13	3.27	1.88
DN26551_c0_g1	6.76457	2.758	0.00102088	0.00680132	0.19	0.17	0.58	1.78	1.98	0.87
DN23709_c0_g2	97.6803	6.61	0.000359999	0.00300866	0.04	0.02	0	0.13	4.06	0.42
DN9558_c0_g1	6.76919	2.75898	4.31613e-11	5.22319e-09	100.99	116.4	120.31	561.94	511.85	701.7
DN54845_c0_g4	0.00553375	-7.49753	8.80926e-08	3.39029e-06	0.79	0.51	1.45	0	0	0.01
DN9456_c0_g1	6.77153	2.75948	0.000312871	0.00269121	0.35	0.82	1.67	3.59	4.39	5.94
DN2606_c0_g1	6.77981	2.76124	2.07212e-05	0.000308731	8.74	22.35	15.19	185.61	27.13	79.94
DN5283_c0_g2	6.78875	2.76315	3.83082e-06	7.78123e-05	45.91	70.79	57.3	362.6	386.83	185.02
DN6675_c0_g1	6.78931	2.76327	0.000228983	0.00210105	2.17	3.98	1.86	23.72	3.16	24.36
DN2335_c0_g1	6.80197	2.76595	2.28407e-05	0.000333737	7.86	15	9.58	38.82	68.4	57.88
DN1169_c0_g2	6.80698	2.76701	0.000265636	0.00236561	36.53	29.96	34.46	150.36	252.79	80.42
DN11129_c0_g1	6.81154	2.76798	9.88867e-10	7.68199e-08	0.74	1.47	1.26	7.62	3.84	8.41
DN19528_c0_g1	6.82022	2.76982	4.84738e-06	9.47501e-05	5.59	6.07	4.41	19.05	21.48	42.78
DN18377_c0_g1	95.8662	6.58295	1.05729e-05	0.000179984	0.25	0.46	0.02	0.85	29.34	14.09
DN19406_c0_g1	6.82238	2.77028	7.28568e-05	0.000840507	0.52	0.91	0.38	5.25	1.02	5.25
DN106617_c0_g1	6.83947	2.77388	4.81357e-10	4.22114e-08	9.54	7.67	8.49	65.37	42.53	34.46
DN7809_c0_g1	0.23525	-2.08773	9.34516e-08	3.5655e-06	23.37	15.28	19.8	2.79	4.65	2.89
DN763_c0_g2	0.183961	-2.44253	9.36274e-08	3.5655e-06	10.76	9.07	19.4	2.24	1.41	2.2
DN1326_c1_g3	6.83984	2.77396	0.00153265	0.00929956	3.95	4.69	6.32	19.6	34.21	7.97
DN2895_c0_g1	6.84245	2.77451	1.57057e-30	8.55287e-27	11.91	13.92	14.19	116.41	54.18	66.79
DN13399_c0_g1	6.84517	2.77509	0.000116774	0.00122811	0.11	0.41	0.46	2.79	1.01	2.06
DN145289_c0_g1	95.2747	6.57402	0.000687869	0.00502742	0	0	0	0.32	0.73	1.42
DN41790_c0_g2	6.84621	2.77531	0.000916763	0.00625594	1.17	1.53	0.33	8.82	2.28	10.49
DN7531_c0_g1	0.242893	-2.0416	9.59196e-08	3.63926e-06	19.95	19.3	27.42	6.23	3.74	3.24
DN27891_c0_g4	94.4468	6.56143	0.00137227	0.00853862	0	0.03	0	3.3	0.59	0.03
DN31958_c0_g1	93.8948	6.55297	0.00103469	0.00687484	0.12	0	0	0.19	2.78	1.79
DN9590_c0_g1	6.85169	2.77646	0.00130872	0.00823348	1.42	3.72	0.56	11.94	4.41	16.98
DN70238_c0_g1	93.755	6.55082	0.000543358	0.00417402	0	0.04	0	1.69	2.18	0.15
DN3487_c0_g2	6.85817	2.77782	2.30988e-09	1.60352e-07	6.44	7.98	4.34	42.16	19.85	46.13
DN11319_c0_g1	6.86345	2.77893	3.32504e-05	0.000449309	2.58	1.54	1.1	10.49	9.78	8.57
DN4984_c0_g1	6.87026	2.78036	2.87789e-05	0.000399903	0.94	2.41	0.85	11.75	7.52	4.72
DN49811_c0_g1	0.0035154	-8.15209	9.96522e-08	3.75295e-06	3.74	1.55	2.22	0	0	0
DN20659_c0_g1	6.87385	2.78112	4.17703e-06	8.37821e-05	12.97	14.79	10.6	45.94	60.24	99.74
DN5439_c0_g1	6.88783	2.78405	2.11334e-05	0.000313501	29.49	51.79	38.76	239.46	260.87	105.03
DN11642_c0_g1	6.88823	2.78413	0.000589345	0.00445008	1.49	1.13	0.5	5.72	2.19	10.75
DN14595_c0_g1	6.89554	2.78566	0.000206054	0.00193434	0.11	0.09	0.34	1.03	0.88	0.93
DN9440_c0_g1	6.90945	2.78857	3.43544e-21	3.81804e-18	11.35	11.08	10.7	101.05	43.54	56.94
DN5009_c0_g1	6.90968	2.78862	4.44262e-08	1.88862e-06	8.28	7.54	7.98	38.37	41.15	38.97
DN146049_c0_g1	0.000732353	-10.4152	1.02409e-07	3.83817e-06	32.78	38.84	1.08	0	0	0
DN7923_c0_g1	6.91697	2.79014	0.00116521	0.0075341	1.52	1.78	0.55	5.06	9.53	4.69
DN8150_c0_g2	6.92343	2.79149	5.16455e-05	0.00063818	1.08	4.04	1.14	20.08	6.27	12.01
DN5138_c0_g1	6.92511	2.79184	2.39204e-09	1.64682e-07	1.07	0.86	0.85	5.87	4.11	5.46
DN22138_c0_g2	6.94382	2.79573	1.05126e-07	3.91309e-06	2.8	4.17	2.98	22.4	7.38	23.79
DN4506_c0_g1	6.94812	2.79662	3.16995e-06	6.65739e-05	1.77	2.68	1.18	16.97	11	7.81
DN29400_c0_g1	6.96685	2.80051	0.000300218	0.00260542	0.15	0.16	0.21	1.41	0.98	0.52
DN28707_c0_g1	6.97532	2.80226	1.86967e-05	0.000284563	10.32	12.6	11.02	31.66	50.78	92.37
DN109354_c0_g3	6.97843	2.8029	3.89247e-07	1.18025e-05	10.6	15.51	12.54	57.81	32.87	118.49
DN8530_c0_g1	6.98053	2.80334	0.000594955	0.00447877	1.4	2.44	2.78	5.18	14.54	8.63
DN18959_c0_g1	0.000615596	-10.6657	1.06401e-07	3.94973e-06	18.65	19.05	0.41	0	0	0
DN4640_c0_g1	0.243421	-2.03847	1.07046e-07	3.97099e-06	20	23.86	29.14	10.59	3.73	4.58
DN21763_c0_g1	6.98533	2.80433	7.02253e-07	1.92852e-05	0.63	1.12	0.92	11.34	5.73	3.18
DN50918_c0_g2	0.0761048	-3.71587	1.07806e-07	3.99375e-06	1.09	1.57	1.19	0.23	0.02	0.05
DN12863_c0_g1	0.230816	-2.11519	1.09015e-07	4.03579e-06	4.69	3.85	7.85	1.64	0.56	1.19
DN1933_c0_g1	6.98853	2.80499	0.000296269	0.00257534	19.26	18.24	14.27	64.3	144.07	56.76
DN4783_c0_g3	6.98866	2.80502	0.000442304	0.00354527	7.98	3.36	2.01	51.83	8.78	36.14
DN61825_c0_g1	0.0843041	-3.56825	1.10592e-07	4.08307e-06	5	5	6.78	0.25	0.28	0.57
DN29996_c0_g2	6.99806	2.80696	7.43039e-07	2.01371e-05	0.83	1.57	1.08	7.69	6.81	4.37
DN2072_c0_g1	7.00367	2.80811	0.00126924	0.00804718	15.38	16.02	18.86	138.21	98.77	13.3
DN84578_c0_g1	90.5285	6.5003	0.000352247	0.00295932	0	0.04	0	1.26	1.85	0.21
DN11525_c0_g1	7.00758	2.80892	4.84857e-05	0.000607544	2.08	5.72	2.28	14.87	15.3	32.14
DN197_c0_g2	7.02051	2.81158	0.000243839	0.00220724	4.1	6.48	1.32	29.86	9.44	34.92
DN20789_c0_g1	7.02642	2.81279	2.60539e-05	0.000369677	0.56	1.78	1.15	4.67	5.52	8.14
DN10363_c0_g1	7.03527	2.81461	1.92695e-05	0.000291953	7.89	6.75	5.35	32.75	13.19	66.65
DN3164_c0_g1	7.03771	2.81511	0.000374747	0.00310949	12.32	17.43	14.24	54.75	107.85	32.82
DN2968_c0_g1	7.03923	2.81542	0.000986661	0.00662115	4.08	6.82	1.76	15.9	30.93	17.78
DN7711_c0_g2	7.0412	2.81582	7.42329e-05	0.000852669	5.19	1.59	8.57	41.47	20.75	21.45
DN2786_c0_g1	7.05042	2.81771	6.78611e-08	2.72329e-06	0.81	1.19	0.7	6.46	4.8	4.15
DN11504_c0_g1	7.0578	2.81922	1.46927e-07	5.19896e-06	12.64	16.85	11.46	62.39	50.78	117.26
DN18080_c0_g1	7.05919	2.8195	0.000100449	0.00108837	0.72	1.02	0.78	2.87	2.57	8.86
DN2780_c0_g1	0.195538	-2.35448	1.18871e-07	4.34455e-06	13.97	13.07	18.17	5.13	1.7	1.14
DN5135_c0_g2	7.06424	2.82053	2.55741e-06	5.60437e-05	3.29	3.32	3.13	13.9	19.77	15.01
DN584_c0_g3	7.0645	2.82059	0.000855054	0.00593622	0.39	0.15	0.54	5.19	0.85	1.25
DN10344_c0_g1	7.07532	2.82279	0.00128783	0.00813391	1.3	2.92	2.5	4.94	11.84	3.14
DN3019_c0_g2	7.07794	2.82333	0.000719689	0.00520548	9.14	18.38	10.35	52.98	14.58	151.16
DN49183_c0_g2	88.7733	6.47205	5.06131e-06	9.82967e-05	0.4	0.94	0	7.12	46.74	16.32
DN9720_c0_g2	88.7618	6.47187	0.000709083	0.00514655	0	0.04	0	0.62	2.37	0.29
DN18430_c0_g1	7.08032	2.82382	0.000888694	0.00610759	0.15	0.82	0.43	2.03	1.5	4.44
DN2769_c0_g2	88.7271	6.4713	1.05078e-05	0.000179156	0	1.93	0	30.56	31.44	40.3
DN10669_c0_g1	7.08087	2.82393	0.000526979	0.00407349	3.8	2.03	3.84	6.89	19.8	19.24
DN533_c1_g1	7.08839	2.82546	0.000155515	0.00154727	3.63	4.42	4.18	8.81	20.57	33.34
DN16489_c0_g1	88.0803	6.46075	0.000108743	0.00116062	0.21	0.1	0	1.04	9.54	3.03
DN3100_c0_g1	7.09186	2.82616	0.000218999	0.00202962	11.67	46.68	26.02	145.45	63.81	63.24
DN127_c3_g1	87.8609	6.45715	0.00018623	0.00178674	0	0	0	4.04	4.44	8.66
DN135730_c0_g1	87.5617	6.45223	0.00163022	0.00976216	0	0	0	0.24	1.03	1.11
DN30962_c0_g1	7.10125	2.82807	0.000267194	0.00237444	1.16	0.82	1.24	3.29	4.18	8.73
DN13993_c0_g1	0.193463	-2.36987	1.22459e-07	4.44598e-06	55.81	46.01	98.44	13.27	9.37	13.16
DN16573_c0_g1	7.10309	2.82845	1.60283e-05	0.000251906	2.33	4.25	2.29	20.8	20.23	12.11
DN29113_c0_g2	7.10612	2.82906	2.08444e-07	7.0026e-06	2.01	2.66	3.19	12.45	8.57	24.2
DN126664_c0_g1	0.0043581	-7.84208	1.23446e-07	4.47245e-06	1.48	0.88	0.99	0	0	0
DN51000_c0_g1	86.3216	6.43165	0.000703366	0.00511733	0	0.03	0	3.26	0.46	0.1
DN751_c0_g1	0.135886	-2.87953	1.23861e-07	4.4818e-06	20.88	28.37	55.55	5.21	3.69	2.26
DN13092_c0_g1	7.10991	2.82983	4.5931e-10	4.04735e-08	1.17	1.57	1.45	14.08	6.64	5.04
DN7960_c0_g1	7.11145	2.83014	3.00677e-15	1.04961e-12	10.44	17.12	7.96	120.49	64.03	62.13
DN10439_c0_g1	7.1259	2.83307	9.72802e-10	7.60055e-08	2.98	2.72	3.05	17.8	9.09	23.21
DN6404_c0_g1	7.12943	2.83379	0.000222844	0.00205929	1.46	4.65	1.78	12.29	16.1	8.36
DN14493_c0_g1	85.5898	6.41937	0.0016585	0.00988774	0.16	0.07	0	11.94	0	6.22
DN7492_c0_g3	0.0665536	-3.90934	1.30767e-07	4.71288e-06	23.7	14.51	37.44	2.6	0.26	2.01
DN2065_c0_g2	85.3198	6.41481	5.97828e-05	0.0007152	0.67	0	0	17.97	2.56	8.87
DN135430_c0_g1	85.3103	6.41465	0.00129145	0.00814906	0.13	0	0	0.11	3.42	3.12
DN137512_c0_g1	7.13592	2.8351	0.000365539	0.00304562	2.37	2.02	0.45	18.8	4.24	11.06
DN62819_c0_g3	84.9716	6.40891	5.85292e-06	0.000111289	0	0.08	0	2.89	1.82	2.86
DN168904_c0_g1	0.0045293	-7.7865	1.31469e-07	4.73194e-06	0.75	1.69	1.04	0	0	0
DN169809_c0_g1	84.9199	6.40803	0.000176714	0.00171508	0.41	0.1	0	0.41	9.93	16.36
DN7604_c0_g2	7.14059	2.83604	0.00105801	0.00699222	0.66	1.16	0.98	2.59	7.53	2.95
DN14893_c0_g1	7.14121	2.83617	2.64869e-08	1.23811e-06	1.07	1.43	0.97	6.49	4.82	8.71
DN10084_c0_g1	0.0761907	-3.71424	1.34094e-07	4.81369e-06	2.95	3.16	4.59	0.28	0.26	0.14
DN35193_c2_g2	0.000562848	-10.795	1.34031e-07	4.81369e-06	6.14	7.7	0.11	0	0	0
DN8350_c0_g1	84.4713	6.40039	0.000705695	0.00512948	0	0	0	3.13	0.48	3.7
DN159311_c0_g1	0.00482757	-7.69449	1.35259e-07	4.8523e-06	1.87	2.29	1.44	0	0	0
DN6765_c1_g1	7.14201	2.83633	0.00030917	0.00266906	0.88	1.87	0.38	6.54	4.45	6.17
DN26848_c0_g1	83.9616	6.39166	0.000718309	0.00519826	0	0	0	3.77	1.63	0.7
DN4845_c0_g1	7.15642	2.83924	4.97883e-10	4.34506e-08	2.87	3.48	4.75	28.11	19.5	14.85
DN9968_c0_g3	0.238016	-2.07087	1.37629e-07	4.91145e-06	9.22	8.6	17.85	3.52	1.45	2.35
DN2509_c0_g1	0.10195	-3.29407	1.37467e-07	4.91145e-06	46.23	58.41	131.07	8.23	6.13	3.74
DN85508_c0_g2	83.3571	6.38123	0.000688981	0.00503284	0	0	0	1.78	0.24	1.62
DN22141_c0_g1	0.000892822	-10.1293	1.40278e-07	4.99944e-06	5.8	4.95	0.22	0	0	0
DN160937_c0_g1	83.2779	6.37986	0.0011996	0.00769905	0	0	0	1.54	0.2	0.21
DN11481_c0_g1	7.15866	2.83969	4.66577e-08	1.97117e-06	2.19	1.86	1.32	11.13	8.13	10.82
DN166621_c0_g1	83.2465	6.37932	0.00025889	0.00231462	0.04	0.02	0	0.06	0.88	1.93
DN122793_c0_g1	83.2273	6.37899	0.000675523	0.00495781	0	0.13	0	1.97	6.22	0.89
DN27019_c0_g1	83.2046	6.37859	0.000807786	0.00568891	0	0	0	2.63	6.46	6.44
DN9605_c0_g1	0.169113	-2.56394	1.42611e-07	5.0726e-06	46.34	25.67	64.85	9.35	3.6	6.65
DN4462_c0_g1	7.18162	2.84431	1.63804e-05	0.000256256	2.01	2.39	1.39	10.11	15.52	9.25
DN17776_c0_g1	7.18316	2.84462	2.58368e-07	8.35013e-06	0.64	0.94	0.76	5.36	4.02	3.89
DN1421_c0_g1	7.18716	2.84542	7.91836e-08	3.08448e-06	19.57	16.1	21.49	78.48	89.11	129.32
DN551_c0_g1	7.19196	2.84639	4.84737e-09	3.00311e-07	6.04	6.22	4.27	40.63	15.29	45.35
DN14216_c0_g3	7.19315	2.84662	0.000891763	0.0061224	12.2	12.48	2.67	48.92	64.72	36.75
DN13561_c1_g1	82.746	6.37062	1.18818e-05	0.000198777	0.19	0.02	0.11	0.64	12.38	2.36
DN4150_c2_g2	0.000994077	-9.97436	1.5074e-07	5.31663e-06	82.38	67.81	1.36	0.11	0	0
DN79049_c0_g1	7.19935	2.84787	5.21485e-05	0.000643082	9.81	12.94	11.09	46.08	83.17	37.83
DN113249_c0_g1	82.5507	6.36721	0.00124065	0.00790199	0	0.1	0.06	5.39	0	7.43
DN35693_c0_g1	82.4119	6.36478	0.00120763	0.00773785	0	0.03	0.08	4.76	0	4.81
DN22475_c0_g1	0.078645	-3.6685	1.50968e-07	5.31776e-06	1.85	2.46	2.04	2.35	0.21	0.11
DN5687_c0_g1	0.138955	-2.84731	1.5214e-07	5.35212e-06	182.39	187.25	363.14	39.27	23.51	14.49
DN14182_c0_g1	7.20153	2.8483	0.000895636	0.00614201	2.24	0.7	1.78	3.87	8.51	9.91
DN29711_c1_g2	81.6072	6.35062	4.22591e-05	0.000545159	0.31	2.28	0.32	25.05	98.15	1.72
DN11138_c0_g2	7.20272	2.84854	1.763e-10	1.76161e-08	6.64	9.05	9.69	44.74	43.71	52.27
DN1628_c0_g1	7.20963	2.84992	0.00113366	0.00737409	6.08	14.41	4.18	27.15	60.43	24.32
DN59161_c1_g1	81.1673	6.34283	0.0010748	0.00707909	0.71	0	0	0.64	12.81	19.61
DN34574_c0_g1	81.0667	6.34104	0.000269913	0.00239314	0	0	0	2.52	0.97	0.9
DN138737_c0_g1	80.9283	6.33857	0.000312613	0.00268998	0	0	0	1.45	1.56	2.14
DN1072_c0_g1	7.21784	2.85157	1.66903e-10	1.6766e-08	29.15	30.03	26.4	152.6	123.78	231.42
DN159132_c0_g1	0.000539658	-10.8557	1.56086e-07	5.46622e-06	12.55	15.17	0.19	0	0	0
DN9606_c0_g5	80.1646	6.32489	0.00121942	0.00779853	0	0	0	1.37	0.5	0.18
DN3424_c0_g1	7.22912	2.85382	0.000588949	0.0044477	6.97	13.3	14.54	43.4	43.99	23.82
DN9337_c0_g1	7.22996	2.85399	2.73243e-06	5.9118e-05	2.27	1.81	1.1	15.54	4.03	13.36
DN6998_c0_g1	7.23115	2.85423	3.06444e-05	0.000420553	6.02	7.27	7.51	33.65	50.44	20.99
DN10193_c0_g2	0.119012	-3.07082	1.5991e-07	5.58218e-06	4.98	2.79	7.05	0.82	1.45	1.75
DN3745_c0_g1	0.237145	-2.07616	1.60126e-07	5.58257e-06	185.98	193.04	307.07	38.82	26.82	35.45
DN18829_c0_g2	79.7466	6.31735	0.00081057	0.00570079	0	0.07	0	0.4	0.92	5.17
DN7810_c0_g1	0.190088	-2.39526	1.60054e-07	5.58257e-06	3	5.87	5.3	1.41	0.35	0.81
DN167251_c0_g1	0.00388691	-8.00716	1.63056e-07	5.67746e-06	2.85	1.14	2.63	0	0	0
DN57498_c0_g1	79.3803	6.31071	0.000197525	0.00187202	0	0.03	0	0.37	1.01	1.54
DN12067_c0_g1	7.23522	2.85504	0.000406361	0.00331325	5.94	12.21	5.8	36.11	13.33	99.3
DN3361_c0_g1	7.24045	2.85608	4.36963e-13	8.52891e-11	5.37	4.1	5.61	33.28	19.18	36.57
DN5633_c1_g1	0.169978	-2.55658	1.65644e-07	5.75651e-06	2.1	1.72	2.89	0.3	0.3	0.27
DN10130_c0_g1	7.25406	2.85879	5.69373e-10	4.83447e-08	306.46	492.37	305.94	2156.79	1599.35	1658.56
DN3511_c0_g1	7.26076	2.86012	0.00040338	0.00329388	2.86	1.15	2.99	7.89	12.54	10.35
DN163705_c0_g1	78.8369	6.3008	0.00138376	0.00859435	0	0.11	0	0.46	0.95	8.5
DN9226_c0_g3	7.26364	2.86069	1.73429e-09	1.24596e-07	17.61	23.89	20	106	59.79	180.39
DN37347_c0_g1	0.00376044	-8.05488	1.68371e-07	5.82898e-06	1.07	1.07	0.46	0	0	0
DN2893_c0_g2	7.26656	2.86127	0.000320717	0.00274569	0.61	0.91	0.68	10.72	0.8	4.58
DN8840_c0_g1	7.26732	2.86142	0.00117807	0.00759314	21.92	12.19	13.61	46.05	135.58	46.68
DN11173_c0_g1	78.0111	6.28561	0.000330633	0.00281245	0	0.13	0	11.12	0.91	0.61
DN275_c0_g1	7.26948	2.86185	3.61348e-06	7.41165e-05	1.37	2.25	0.94	11.21	8.99	6.99
DN8886_c0_g1	7.275	2.86295	7.61358e-06	0.00013802	3.35	3.16	1.72	14.92	17.8	13.77
DN18311_c2_g1	0.000853869	-10.1937	1.74813e-07	6.02601e-06	13.82	15.6	0.49	0	0	0
DN1376_c0_g2	0.151608	-2.72158	1.77179e-07	6.099e-06	8.01	6.6	13.6	2.41	0.45	1.18
DN2311_c0_g1	77.539	6.27685	0.00085422	0.00593382	0	1.24	0	12.24	3.38	64.32
DN7752_c0_g1	0.156896	-2.67212	1.81718e-07	6.24738e-06	264.71	353.3	390.92	79.45	16.17	67.51
DN52824_c0_g1	7.28248	2.86443	0.00103208	0.00686001	0.46	0.37	0.6	6.55	1.81	0.94
DN27599_c0_g2	76.89	6.26472	0.00134722	0.00841355	0	0	0	2.61	1.28	0.43
DN3564_c0_g1	7.28603	2.86513	2.39385e-05	0.000345512	7.78	4.97	17.66	59.73	21.4	86.37
DN163425_c0_g1	76.7905	6.26286	0.00127913	0.0080901	0	0	0	0.44	1	0.77
DN12209_c0_g1	7.29531	2.86697	3.85296e-06	7.82037e-05	14.5	15.21	16.2	78.3	106.43	55.29
DN14217_c0_g1	0.1017	-3.29761	1.84304e-07	6.32031e-06	1.56	1.82	2.35	0.24	0.03	0.26
DN15131_c0_g1	76.7288	6.2617	0.00124215	0.00790692	0	0	0	22.2	29.63	19.68
DN17297_c1_g1	7.30038	2.86797	1.42922e-05	0.000229861	0.2	0.53	0.47	2.49	1.29	3.57
DN11421_c0_g2	0.211821	-2.23908	1.85478e-07	6.35256e-06	2.31	3.11	4.21	0.64	0.49	0.52
DN27900_c0_g1	76.4809	6.25703	5.22158e-05	0.000643767	0.15	0.03	0	8.79	2.53	0.33
DN24059_c0_g2	7.30497	2.86888	7.397e-05	0.000850008	8.2	9.26	8.71	32.26	68.07	32.34
DN50053_c0_g1	76.3732	6.25499	0.000512802	0.00398461	0	0	0.11	7.12	1.72	0.42
DN31205_c0_g1	7.30985	2.86984	0.00022061	0.00204188	0.15	0.16	0.37	2.14	1.37	0.54
DN32282_c0_g1	76.3211	6.25401	6.17592e-10	5.17418e-08	0	0.31	0.29	8.33	7.2	12.71
DN1653_c0_g2	7.31407	2.87067	0.000205264	0.00192934	1.03	2.49	1.36	13.53	2.18	14.84
DN281_c0_g2	7.31488	2.87083	6.54316e-05	0.000770091	342.06	319.61	265.11	1110.48	2643.74	1701.97
DN112136_c0_g1	7.33105	2.87402	0.00102964	0.00684599	0.1	0.17	0.09	1.34	0.62	0.37
DN11722_c0_g2	0.124564	-3.00504	1.90884e-07	6.51189e-06	15.16	17.86	28.97	4.34	0.63	3.25
DN4421_c0_g3	7.34235	2.87624	0.00031615	0.00271512	21.64	21.75	9.56	36.49	21.61	149.62
DN12031_c0_g1	75.5709	6.23976	0.00103308	0.00686578	0	0.11	0	10.2	0.93	0.5
DN14476_c0_g1	7.34282	2.87633	0.000442735	0.00354768	0.38	0.17	0.32	2.27	0.5	2.84
DN57344_c1_g1	7.35408	2.87854	0.00158589	0.00954103	0.49	0.84	1.32	5.72	6.65	1.32
DN4440_c0_g1	0.108038	-3.21039	1.93116e-07	6.57002e-06	2.73	4.9	3.6	0.79	0.15	0.21
DN3816_c1_g1	7.35445	2.87862	5.50642e-05	0.000670831	3.26	2.12	4.15	24.44	23.06	7.07
DN4416_c0_g2	7.375	2.88264	0.000812739	0.00571088	83.09	103.85	55.28	129.12	541.13	392.04
DN5537_c0_g1	7.3772	2.88307	4.11805e-06	8.26904e-05	22.54	43.54	17.14	128.56	134.78	212.17
DN2026_c0_g2	7.38531	2.88466	5.00933e-05	0.000623385	5.57	2.49	2.32	22.98	23.13	14.54
DN88009_c0_g1	74.6169	6.22143	0.0014542	0.00892396	0	0	0	0.44	1.01	1.14
DN85418_c0_g1	7.38704	2.885	8.60816e-06	0.000151953	0.36	0.6	0.37	5.82	1.94	1.33
DN24559_c0_g5	74.4546	6.21829	0.000330577	0.00281241	0	0.1	0	1.96	3.28	0.27
DN3746_c0_g2	7.39091	2.88575	0.000390594	0.00321113	39.74	53.54	32.59	145.19	430.4	184.54
DN13698_c0_g1	7.3926	2.88608	1.65118e-05	0.000257941	1.05	0.95	1.12	4.86	5.08	12.74
DN2690_c0_g1	7.40717	2.88892	1.5649e-08	8.07003e-07	2.98	3.35	1.98	16.25	13.01	28.46
DN94464_c0_g2	74.0752	6.21092	0.000222388	0.00205577	0	0.05	0	4.24	0.17	0.74
DN69607_c0_g1	7.4226	2.89193	0.000252098	0.0022658	47.28	52.48	93.59	87.92	100.26	673.3
DN166610_c0_g1	73.9779	6.20902	0.00084571	0.00588586	0	0.06	0	0.11	1.37	2.53
DN22821_c3_g1	73.8704	6.20692	4.59342e-07	1.35433e-05	0.15	0.09	0	4.32	2.15	1.21
DN2333_c0_g1	7.42721	2.89282	7.46216e-08	2.9383e-06	2.58	2.69	3.31	12.98	11.96	24.86
DN4519_c0_g1	0.00364496	-8.09988	2.09038e-07	7.01391e-06	17.57	6.47	19.14	0	0	0
DN21867_c1_g2	73.7739	6.20504	6.44324e-05	0.000759644	0	0.96	0	4.29	21.35	16.63
DN4891_c0_g1	7.44123	2.89554	7.94285e-06	0.000142707	0.58	0.49	0.29	2.64	2.89	2.42
DN48369_c0_g1	73.6292	6.20221	1.18903e-06	2.95397e-05	0.55	0.32	0.24	1.52	29.41	18.88
DN14699_c0_g1	7.45202	2.89763	9.25299e-08	3.53607e-06	2.61	2.03	1.59	23.86	11.26	9.09
DN82922_c0_g1	0.0510007	-4.29334	2.11596e-07	7.08664e-06	1.12	0.95	2.03	0.11	0.03	0.04
DN4318_c0_g1	7.45617	2.89843	7.49233e-08	2.94592e-06	2.24	4.3	2.36	17.34	9.11	27.07
DN7142_c0_g1	7.45656	2.89851	2.01616e-05	0.000302047	19.93	51.61	12.12	147.46	124.27	208.2
DN9163_c0_g1	7.46201	2.89956	0.000223178	0.00206143	16.5	33.31	4.78	182.51	68.7	117.47
DN7796_c0_g2	0.168205	-2.57171	2.17183e-07	7.2559e-06	42.71	53.44	54.46	15.1	2.35	7.03
DN4751_c0_g1	7.46261	2.89968	3.89229e-08	1.69164e-06	11.22	12.31	8.43	53.72	58.44	67.28
DN22550_c0_g2	72.5119	6.18015	3.27471e-09	2.1306e-07	1.71	0.65	0.45	20.77	61.04	34.51
DN6271_c0_g1	7.46553	2.90025	6.86419e-06	0.000126842	5.49	7.03	9.85	26.73	48.18	40.93
DN27824_c0_g1	72.3063	6.17605	0.001298	0.00818212	0	0	0	0.52	0.67	1.53
DN11967_c0_g2	72.2638	6.1752	0.000733436	0.00527968	0	0.06	0	1.27	2.25	0.15
DN11358_c0_g1	7.46614	2.90036	7.95403e-09	4.54515e-07	16.76	16.52	12.03	83.11	79.99	100.07
DN39715_c0_g1	0.000851179	-10.1982	2.18395e-07	7.27855e-06	95.92	98.95	2.75	0	0	0
DN6341_c0_g1	7.47111	2.90132	0.000833408	0.00582381	1.57	3.58	3.75	64.17	12.33	2.94
DN24598_c0_g1	7.47268	2.90162	4.88791e-07	1.42343e-05	5.01	20.83	24.43	101.28	170.07	83.1
DN7453_c0_g1	7.47457	2.90199	1.71595e-06	4.01742e-05	2.79	3.94	2.99	17.68	22.85	13.67
DN145199_c0_g1	71.6823	6.16354	0.000204648	0.00192611	0	0.18	0	4.24	5.36	0.83
DN19277_c0_g1	7.47486	2.90205	0.000948481	0.00642191	1.28	0.64	0.17	5.1	2.66	6.12
DN10432_c0_g5	71.4796	6.15946	0.000627193	0.00467533	0	0	0	4.51	1.38	1.66
DN72463_c0_g1	7.48023	2.90308	0.000161918	0.00160203	0.64	0.54	0.68	5.85	0.93	5.53
DN20131_c0_g1	0.00328721	-8.24892	2.26075e-07	7.49626e-06	2.32	0.7	2.76	0	0	0
DN13535_c0_g1	0.00225101	-8.79521	2.26855e-07	7.51449e-06	9.2	5.31	1.64	0	0	0
DN9844_c0_g1	7.48213	2.90345	0.0015529	0.00940535	0.14	0.16	0.37	0.85	0.74	2.34
DN9228_c0_g3	0.00501613	-7.63921	2.28231e-07	7.55091e-06	0.67	0.96	0.55	0	0	0
DN4317_c0_g1	7.48464	2.90393	1.55079e-16	7.03762e-14	12.83	15.04	11.43	89.03	52.23	90.48
DN4093_c2_g1	70.7102	6.14385	0.000460995	0.0036638	0	0	0	15.43	12.13	47.75
DN7608_c0_g1	7.49889	2.90668	6.5472e-06	0.000122271	1.87	3.3	0.93	13.52	9.49	15.87
DN2110_c0_g2	7.50016	2.90692	9.31628e-06	0.000162556	5.79	6.02	4.77	20.68	37.47	32.37
DN2923_c0_g1	7.50345	2.90755	1.82563e-06	4.23057e-05	1.95	2.28	1.46	20.9	10.64	5.46
DN7556_c0_g1	7.50464	2.90778	0.00126501	0.00802623	0.05	0.38	0.1	1.33	0.83	1.28
DN14866_c0_g1	70.5322	6.14021	5.5265e-06	0.000106232	0.1	0.02	0	4.25	2	0.57
DN6353_c0_g1	0.198317	-2.33412	2.33174e-07	7.68177e-06	13.4	18.11	28.2	3.78	2.55	2.62
DN10373_c0_g1	7.51214	2.90922	6.41893e-06	0.00012004	1.17	1.29	3.39	11.13	12.19	8.86
DN4636_c0_g2	0.207143	-2.2713	2.35927e-07	7.76305e-06	418.67	505.68	909.13	104.17	70.78	123.82
DN3283_c1_g1	7.51911	2.91056	6.68638e-17	3.34055e-14	11.53	10.44	12.28	84.7	37.36	87.07
DN161439_c0_g1	0.00542886	-7.52514	2.40201e-07	7.89417e-06	1.01	0.75	1.18	0	0	0
DN44517_c1_g1	69.194	6.11258	0.000734749	0.00528773	0	0.51	0	10.08	11.9	2.04
DN33724_c1_g2	0.00098323	-9.99018	2.41293e-07	7.92528e-06	12.82	13.66	0.51	0	0	0
DN24578_c0_g1	7.52243	2.9112	4.71172e-07	1.38172e-05	4.58	4.13	3.04	31.66	23.76	14.1
DN9720_c0_g1	68.6112	6.10037	7.34606e-05	0.000846056	0	0.06	0	1.86	1.71	0.44
DN12941_c0_g1	68.3857	6.09562	0.000292563	0.00255153	0	0	0.26	3.69	1.42	11.5
DN5800_c0_g1	0.1566	-2.67485	2.42532e-07	7.95635e-06	21.11	25.31	54.3	5.75	1.79	6.37
DN42560_c0_g1	68.2213	6.09215	0.000561812	0.00427904	0	0.05	0	0.16	1.06	1.87
DN6232_c0_g1	7.53173	2.91298	3.04008e-05	0.000417854	0.83	2.32	2.47	7.3	12.45	12.23
DN18216_c0_g1	7.53477	2.91356	3.78798e-05	0.000498748	6.81	8.33	2.94	24.95	23.51	56.56
DN14603_c0_g1	7.5356	2.91372	3.09929e-06	6.55194e-05	0.93	0.49	0.83	4.58	4.78	3.64
DN6594_c0_g1	7.53735	2.91406	0.000182433	0.00176054	21.47	24.54	13.45	56.32	80.71	228.88
DN15118_c0_g1	67.4756	6.0763	2.12201e-05	0.000314615	0	0.29	0	4.32	5.72	2.71
DN168759_c0_g1	0.00458971	-7.76738	2.48085e-07	8.10437e-06	6.1	3.84	9.56	0	0	0
DN737_c0_g1	7.54705	2.91591	0.00050922	0.00396378	4.43	4.59	2.86	9.01	29.65	21.07
DN159084_c0_g1	67.064	6.06747	0.00030573	0.00264356	0	0.04	0.05	0.59	3.18	0.5
DN15766_c0_g1	7.55189	2.91684	0.000599397	0.00450474	0.31	0.94	0.59	2.56	4.89	2.1
DN25399_c0_g2	66.8048	6.06188	0.000722289	0.00522152	0	0	0	8.22	4.45	5.7
DN25711_c0_g2	0.00230892	-8.75856	2.53682e-07	8.24761e-06	21.08	14.16	3.32	0	0	0
DN10754_c0_g3	7.55287	2.91702	1.26669e-05	0.000209222	2.47	1.87	1.5	7.99	12.5	12.57
DN1155_c0_g2	7.55782	2.91797	4.73106e-07	1.38441e-05	1.94	2.61	2.69	10.66	9.26	22.4
DN6442_c0_g1	7.56447	2.91924	1.5234e-05	0.000241648	1.55	1.67	1.1	8.71	3.92	11.4
DN9379_c0_g1	7.57449	2.92115	0.000150534	0.00150811	0.98	2.31	0.99	7.23	8.76	6.28
DN24767_c0_g2	0.000658521	-10.5685	2.56484e-07	8.31391e-06	20.51	18.09	0.33	0	0	0
DN40737_c0_g1	0.232315	-2.10585	2.57996e-07	8.34506e-06	6.78	5.05	7.2	2.01	0.61	1.49
DN3364_c0_g1	7.58767	2.92366	1.36749e-10	1.41846e-08	10.7	11.09	8.83	69.46	57.9	53.76
DN136428_c0_g1	0.000599854	-10.7031	2.59656e-07	8.38678e-06	35.58	48.22	0.55	0	0	0
DN8640_c0_g1	7.61308	2.92848	9.9677e-05	0.00108178	1.74	1.86	1.51	9.41	14.21	4.58
DN22408_c0_g1	0.0268829	-5.21717	2.6095e-07	8.41858e-06	9.43	10.66	23.45	1.05	0	0.2
DN7918_c0_g1	0.194159	-2.36469	2.61351e-07	8.42651e-06	4.18	6.9	8.94	1.68	0.36	1.45
DN6007_c0_g2	7.62033	2.92985	1.85635e-06	4.28898e-05	27.37	79.27	30.52	278.32	200.2	369.62
DN1224_c0_g1	7.62108	2.93	0.00158838	0.00955254	0.75	0.8	0.82	3.04	7.46	1.44
DN10445_c0_g1	7.62433	2.93061	2.58726e-05	0.000367583	0.47	0.44	0.28	4.16	1.37	1.95
DN2343_c0_g1	7.62534	2.9308	7.94498e-07	2.12818e-05	20.32	14.22	17.02	95.5	120.21	83.23
DN2654_c0_g2	7.63173	2.93201	0.000108134	0.00115532	0.26	0.72	0.54	2.57	3.73	2
DN8796_c0_g1	7.63979	2.93353	0.00031019	0.00267533	1.65	1.78	1.91	6.89	15.49	5.06
DN8816_c0_g1	7.64702	2.9349	8.37894e-06	0.000148678	1.78	2.74	0.78	11.82	7.32	14.48
DN646_c0_g1	7.65328	2.93608	9.65589e-06	0.00016709	7.62	14.16	7.11	35.59	69.15	77.89
DN1573_c0_g2	0.10036	-3.31674	2.81514e-07	8.99671e-06	13.58	11.68	45.97	3.08	1.48	1.37
DN18818_c1_g2	7.65515	2.93643	3.78249e-05	0.000498145	1.18	0.36	0.42	5.82	2.85	4.2
DN358_c1_g1	7.66293	2.9379	0.000168616	0.00165477	1.88	0.68	2.36	11.4	6.74	7.06
DN12686_c0_g1	7.66597	2.93847	1.42537e-06	3.43305e-05	16.38	22.59	14.61	69.63	96.92	145.01
DN4279_c0_g1	7.66633	2.93854	2.85125e-05	0.000397112	1.1	2.49	1.97	6.89	13.12	9.55
DN1518_c0_g2	7.677	2.94054	0.00144733	0.00889285	3.63	1.89	4.45	17.68	28.99	5.22
DN22433_c0_g1	7.68909	2.94281	1.20642e-05	0.000200727	1.8	2.37	2.13	17.15	8.31	26.46
DN6062_c0_g1	7.6901	2.943	1.24618e-06	3.07491e-05	21.52	23.09	13.55	125.72	44.43	203.33
DN3913_c0_g1	0.193412	-2.37025	3.04722e-07	9.64781e-06	28.93	27.27	55.15	14.49	5.53	6.28
DN11059_c0_g1	7.6903	2.94304	2.37876e-08	1.13235e-06	3.94	3.24	2.48	20.85	14.73	15.04
DN1813_c1_g1	7.69841	2.94456	1.28486e-07	4.63684e-06	1.55	1.35	1.59	11.14	3.53	14.5
DN3380_c0_g1	7.70907	2.94656	3.87954e-08	1.68745e-06	3.78	5.19	4.04	29.21	11.28	42.17
DN6676_c0_g1	7.71756	2.94815	3.51175e-07	1.08659e-05	5.89	7.41	6.96	29.41	43.63	39.2
DN94378_c0_g1	0.00470868	-7.73046	3.07932e-07	9.72309e-06	1.82	0.9	1.87	0	0	0
DN130816_c0_g1	0.000816078	-10.259	3.08532e-07	9.7345e-06	21.05	23.41	0.52	0	0	0
DN4830_c0_g1	0.241262	-2.05133	3.09291e-07	9.75278e-06	27.73	31.02	31.46	8.93	2.45	7.79
DN4171_c0_g1	7.72086	2.94876	7.02764e-08	2.80575e-06	54.68	93.77	63.11	399.56	222.06	701.75
DN2091_c0_g3	7.72421	2.94939	9.24358e-09	5.14701e-07	15.3	19.73	19.06	84.19	67.19	167.65
DN16084_c0_g1	7.72828	2.95015	3.43294e-11	4.25849e-09	3.93	5.97	4.59	41.38	27.99	21.58
DN118789_c0_g2	7.74097	2.95251	7.13707e-06	0.000130819	0.79	1.4	1.15	7.86	2.4	11.91
DN32469_c0_g1	0.15009	-2.7361	3.2415e-07	1.01859e-05	9.87	9.04	20.29	3.12	1.49	1.38
DN1553_c0_g1	7.7467	2.95358	1.53366e-05	0.000242976	4.86	7.09	4.47	21.46	32.15	20.14
DN8292_c0_g1	7.75476	2.95508	0.000551876	0.00422316	1.6	1.18	1.08	8.43	3.79	15.01
DN56015_c1_g2	7.75639	2.95539	3.0254e-07	9.59546e-06	0.17	0.34	0.44	3.99	1.3	1.45
DN28553_c0_g1	63.0788	5.97908	1.71998e-05	0.000266321	0	1.12	0	9.28	10.87	28.95
DN44013_c0_g1	63.0115	5.97754	0.00110342	0.00723089	0	0	0	3.96	1.98	6.92
DN26038_c0_g1	63.0033	5.97736	7.70131e-05	0.000877937	5.48	0	0	31.42	22.05	42.11
DN10755_c0_g1	7.76466	2.95692	6.93869e-08	2.78043e-06	0.57	0.5	0.46	3.88	1.73	4.29
DN3123_c0_g1	7.77271	2.95842	5.33464e-05	0.000654446	4.05	5.1	3.47	14.72	33.12	20.73
DN1695_c0_g1	7.77397	2.95865	0.000109072	0.00116334	9.17	19.42	6.74	55.02	91.35	50.49
DN10218_c0_g2	7.77501	2.95884	0.000100906	0.0010918	6.37	9.25	4.1	15.62	40.79	43.04
DN155579_c0_g1	61.6905	5.94698	0.000748042	0.00535579	0	0.18	0	1.64	5.14	2.33
DN25608_c0_g2	7.77709	2.95923	0.00111056	0.00726635	1.9	1.99	2.67	6.42	21.06	5.32
DN17676_c0_g1	7.78386	2.96049	9.5713e-17	4.57214e-14	1.98	2.88	2.23	23.15	8.35	14.48
DN15962_c0_g2	7.7842	2.96055	0.000825202	0.00577832	1.04	0.59	0.86	2.54	5.37	2.48
DN10773_c0_g1	7.79496	2.96254	1.16323e-05	0.000195392	0.79	1.25	0.55	4.23	4	6.56
DN1881_c0_g1	7.80169	2.96379	0.000150631	0.00150872	1.38	1.96	1.49	29.14	4.73	3.53
DN7774_c1_g2	0.011205	-6.47971	3.43329e-07	1.06594e-05	0.47	0.71	1.22	0.02	0	0
DN84461_c0_g1	7.80617	2.96461	9.86315e-05	0.00107252	1.17	1.51	0.6	5.44	7.28	5.59
DN6832_c0_g1	7.80777	2.96491	3.14015e-06	6.5999e-05	11.62	18.84	10.79	109.12	95.77	41.84
DN55935_c0_g1	0.11631	-3.10395	3.47928e-07	1.07838e-05	1.63	1.68	3.54	0.51	0.09	0.16
DN9216_c0_g3	60.8709	5.92768	0.000157465	0.00156337	0.06	0.08	0.04	0.17	5.07	0.98
DN25613_c0_g1	7.80808	2.96497	0.00133243	0.00834598	0.45	0.32	0.07	1.89	1.25	1.99
DN10433_c0_g1	60.5566	5.92021	0.00132535	0.00831411	0	0.96	0	8.47	20.4	1.34
DN3186_c0_g1	7.81401	2.96606	1.09068e-09	8.37732e-08	1.57	1.7	1.19	12.39	3.82	10.54
DN125718_c0_g1	60.4077	5.91666	0.00130947	0.00823721	0	0	0.05	0.17	0.83	1.34
DN5452_c0_g1	7.8141	2.96608	2.83461e-11	3.57326e-09	19.92	25.11	19.34	134.74	122.43	135.04
DN13237_c0_g2	7.82048	2.96726	9.63819e-11	1.06034e-08	30.8	32.51	19.81	180.39	134.62	158.55
DN66383_c0_g1	7.82397	2.9679	1.70749e-05	0.000264836	0.21	0.3	0.1	2.5	0.86	1.05
DN9718_c0_g1	7.83409	2.96977	0.000470688	0.00372393	1.43	1.11	1.81	3.88	10.46	6.11
DN19806_c0_g1	7.83964	2.97079	0.000582807	0.00440914	1.16	1.75	1.41	7.75	13.21	2.63
DN104986_c0_g1	59.1899	5.88728	0.000849343	0.0059056	0	0	0.06	2.18	1.02	0.21
DN25081_c0_g1	7.85681	2.97394	1.97467e-08	9.73162e-07	1.59	2.24	1.1	10.73	7.32	13.19
DN14301_c0_g4	58.9692	5.88189	0.000109077	0.00116334	0	0.03	0	1.65	0.35	0.7
DN4905_c0_g1	7.86539	2.97552	8.3452e-06	0.000148342	1.77	3.47	0.93	13.79	11.25	14.07
DN17957_c0_g1	58.5188	5.87083	0.000258371	0.0023115	0	0.2	0	3.04	0.46	7.45
DN127_c1_g1	7.86949	2.97627	1.834e-07	6.29328e-06	9.93	19.11	7.8	73.33	58.32	99.65
DN6217_c0_g1	7.87227	2.97678	1.35766e-08	7.15032e-07	12.12	15.75	9.42	60.77	55.02	100.15
DN7047_c0_g1	0.244295	-2.0333	3.69261e-07	1.13289e-05	18.87	27.01	42.07	11.85	3.17	6.91
DN117425_c0_g1	7.87299	2.97691	2.14816e-07	7.18125e-06	0.21	0.29	0.28	2.87	0.8	1.93
DN5698_c1_g1	7.8844	2.979	1.88014e-07	6.42729e-06	3.64	1.78	1.42	18.51	11.89	20.16
DN78332_c0_g1	7.9141	2.98443	7.07093e-05	0.000819629	0.99	0.91	0.39	9.07	2.45	7.22
DN14783_c2_g2	57.9573	5.85692	0.000974191	0.00655928	0	0.08	0	1.91	2.3	0.46
DN6890_c2_g1	0.00161311	-9.27594	3.74847e-07	1.14616e-05	16.11	8.36	0.85	0	0	0
DN8155_c0_g1	7.91634	2.98483	0.000159434	0.0015809	0.24	0.73	0.74	2.91	4.73	2.92
DN9439_c0_g1	57.832	5.8538	5.44194e-06	0.000104792	0	0.18	1.04	10.96	23.02	7.52
DN747_c0_g1	7.91836	2.9852	2.52666e-12	4.1073e-10	23.51	26.17	16.94	182.78	132.66	199.54
DN15432_c0_g1	0.10276	-3.28265	3.76413e-07	1.14887e-05	3.12	1.98	3.9	0.5	0.2	0.14
DN44595_c2_g1	0.00118391	-9.72223	3.78146e-07	1.15301e-05	14.45	5.76	0.65	0	0	0
DN35719_c0_g1	0.192474	-2.37726	3.80068e-07	1.15822e-05	3.09	2.52	3.29	1.22	0.21	0.5
DN5417_c0_g2	7.92034	2.98556	3.02008e-06	6.42189e-05	5.39	4.16	3.47	27.25	32.32	18.48
DN16653_c0_g1	57.2343	5.83881	0.00102689	0.00683301	0	0.21	0	3.13	5.26	1.34
DN367_c0_g2	7.92374	2.98618	2.14856e-08	1.04562e-06	6.85	4.5	3	45.3	20.62	35.55
DN5610_c0_g2	7.92927	2.98719	7.76033e-09	4.45316e-07	52.58	65.27	63.02	341.47	400.12	308.81
DN6719_c0_g1	7.93565	2.98835	0.000239675	0.00217896	3.68	10	1.29	57.33	19.93	31.45
DN10357_c0_g1	56.6565	5.82417	0.000475585	0.00375183	0.07	0.14	0.13	11.57	0	7.94
DN26178_c1_g1	0.00510121	-7.61495	3.85254e-07	1.17009e-05	1.39	2.62	1.36	0	0	0
DN3252_c1_g1	7.95119	2.99117	0.00167968	0.00998584	0.99	2.61	0.38	4.94	10.34	5.81
DN1950_c2_g1	7.95538	2.99193	7.45859e-08	2.9383e-06	2.72	2.13	1.97	12.92	14.24	14.58
DN376_c0_g1	7.95926	2.99263	0.000770414	0.00547565	1.43	2.99	1.6	15.72	11.23	3.96
DN6094_c0_g4	0.0705158	-3.82591	3.9038e-07	1.18171e-05	6.02	1.93	3.28	0.39	0.09	0.28
DN7103_c0_g1	7.96177	2.99309	1.16818e-05	0.000195982	1.53	2.72	1.49	9.52	14.74	8.98
DN510_c0_g1	56.1842	5.81209	0.000412494	0.00334779	0	0.03	0.03	0.55	1.66	0.22
DN2885_c0_g1	56.1749	5.81185	2.5277e-09	1.72706e-07	1.73	0.42	0.24	25.15	28.58	24.54
DN92266_c0_g1	0.00391058	-7.9984	3.93727e-07	1.19052e-05	0.8	1.21	3.31	0	0	0
DN10929_c0_g1	7.97177	2.9949	6.26954e-05	0.000743025	0.09	0.98	0.88	6.85	2.34	4.31
DN2305_c0_g1	0.245475	-2.02635	3.9521e-07	1.19368e-05	55.16	57.31	114.66	16.77	10.86	12.52
DN8212_c0_g1	7.97426	2.99535	1.43903e-05	0.000230758	1.68	1.57	0.9	8.25	9.35	6.5
DN18236_c0_g1	7.97961	2.99632	0.000193295	0.00184057	10.58	10.25	10.4	51.38	96.59	29.85
DN7230_c1_g1	7.98933	2.99808	7.45398e-06	0.000135578	7.54	6.68	8.33	34.75	49.33	28.12
DN20490_c0_g2	7.9931	2.99875	4.25582e-05	0.000548413	0.67	0.53	0.2	3.54	2.94	1.97
DN8943_c0_g1	0.00089108	-10.1322	4.13812e-07	1.24365e-05	6.28	4.9	0.15	0	0	0
DN7350_c0_g2	0.230915	-2.11456	4.165e-07	1.25104e-05	7.67	8.4	13.05	1.07	0.5	1.35
DN7448_c0_g2	7.99627	2.99933	1.65988e-13	3.64485e-11	1.29	2.85	4.64	24.9	9.56	16.01
DN5049_c0_g1	0.171467	-2.544	4.2274e-07	1.26768e-05	32.18	28.88	49.27	10.48	1.87	6.61
DN5167_c0_g1	8.01814	3.00327	3.5509e-05	0.000473601	3.95	4.2	2.33	17.1	28.85	16.5
DN143799_c0_g1	0.000837568	-10.2215	4.25171e-07	1.27357e-05	19.74	20.19	0.43	0	0	0
DN14155_c0_g1	54.9986	5.78132	0.000292603	0.00255153	0.12	0	0	1.03	0.96	1.59
DN1871_c0_g1	8.02243	3.00404	2.72372e-07	8.75593e-06	13.43	15.9	9.21	64.84	79.17	95.4
DN3032_c0_g1	8.02422	3.00436	3.68003e-06	7.51982e-05	3.26	3.97	3	15.07	23.85	21.71
DN12405_c0_g4	0.0285907	-5.12831	4.27398e-07	1.27813e-05	1.76	1.88	2.75	0.18	0	0.02
DN108623_c0_g2	54.7441	5.77463	0.000767246	0.00545812	0	0.04	0.03	0.05	0.77	1.98
DN13593_c0_g1	8.02849	3.00513	7.36809e-05	0.000847759	3.01	3.31	2.52	11.78	24.02	11.61
DN1678_c0_g2	8.03911	3.00704	1.68802e-05	0.000262205	6.14	6.56	5.16	33.92	50.3	20.44
DN14496_c0_g2	0.0271649	-5.20211	4.34069e-07	1.29453e-05	0.7	0.67	1.67	0.04	0.03	0
DN9575_c0_g1	8.0409	3.00736	4.84525e-09	3.00311e-07	2.4	5.35	3.98	43.62	21.59	15.13
DN10385_c0_g4	0.046561	-4.42473	4.37402e-07	1.30304e-05	3.12	8.15	3.6	0.41	0.18	0.03
DN10770_c0_g1	8.05048	3.00907	1.4773e-15	5.50298e-13	1.53	2.29	1.44	19.25	7.29	11.12
DN9537_c0_g1	0.247593	-2.01396	4.44187e-07	1.32037e-05	16.81	13.52	25.14	4.75	2.82	3.75
DN34482_c0_g1	8.0707	3.01269	0.000375409	0.00311404	0.12	1.34	0.32	4.23	2.02	6.63
DN49183_c0_g1	53.7695	5.74872	4.68855e-07	1.37716e-05	0.41	0.23	0.47	4.8	20.25	8.91
DN6739_c0_g1	8.08163	3.01465	3.1169e-05	0.000426586	2.04	3.58	2.06	12.52	21.39	10.26
DN7965_c0_g1	8.08455	3.01517	1.47933e-07	5.22436e-06	6.43	9.71	5.39	46.28	19.1	75.06
DN106708_c0_g2	8.09765	3.0175	0.00109485	0.00718725	0.12	0.64	0.26	1.21	1.2	4.12
DN206_c0_g1	8.11846	3.02121	3.27163e-11	4.07696e-09	15.41	16.5	17.46	136.36	103.37	74.18
DN133039_c0_g1	53.5701	5.74335	0.000358873	0.00300114	0	0.04	0	1.25	0.96	0.45
DN7643_c0_g1	8.13297	3.02378	2.97602e-05	0.000410811	6.49	12.09	7.29	37.22	70.74	36.85
DN9600_c0_g1	53.3921	5.73855	0.000508243	0.00396014	0.81	0.58	0.92	57.2	0	52
DN8391_c0_g1	8.13681	3.02446	2.25524e-07	7.48863e-06	4.23	3.37	3.53	18.25	24.57	25.14
DN4715_c0_g1	8.1475	3.02636	6.71783e-06	0.000124772	1.75	3.04	1.84	8.42	14.54	17.39
DN1360_c0_g1	0.1714	-2.54456	4.53508e-07	1.34075e-05	6.81	4.16	10.65	2.88	0.79	0.79
DN15595_c0_g1	52.8431	5.72364	0.000105082	0.00112958	1.94	0	0.54	32.05	38.62	4.53
DN6633_c0_g1	8.14777	3.0264	4.50836e-09	2.8155e-07	2.38	3.2	2.91	15.69	17.78	18.49
DN3284_c1_g1	52.6272	5.71774	0.000320345	0.00274379	0	0.3	0	3.07	3.55	7.77
DN18881_c0_g1	52.6164	5.71744	0.000904008	0.00618384	0	0.52	0	8.48	1.34	16.54
DN78_c1_g2	8.14808	3.02646	1.94174e-05	0.000293563	21.14	27.67	11.82	83.18	138.26	98.27
DN14425_c0_g2	52.5017	5.71429	2.29928e-07	7.59319e-06	1.07	0.38	0.15	23.93	24	6.26
DN6754_c0_g1	52.4188	5.71201	0.00119011	0.00765347	0	0.05	0	0.42	0.62	2.1
DN22641_c0_g1	8.14859	3.02655	1.75749e-06	4.09882e-05	134.41	187.62	171.75	701.07	486.91	388
DN26366_c0_g2	8.15361	3.02744	4.70351e-05	0.000593602	0.32	0.19	0.19	4.16	0.64	1.03
DN63379_c0_g1	8.15725	3.02808	6.94423e-05	0.00080873	0.5	1.44	0.35	4.26	4.5	5.88
DN871_c0_g1	8.15743	3.02811	0.000249933	0.00224963	125.18	130.76	42.09	753.83	765.61	255.44
DN27900_c0_g4	8.1677	3.02993	0.000248035	0.00223778	10.09	10.15	9.55	44.02	96.77	25.52
DN117745_c0_g3	51.8096	5.69515	0.000835308	0.00582964	0	0.05	0	0.54	0.61	1.96
DN1094_c0_g1	8.17407	3.03105	4.70763e-07	1.38127e-05	9.16	15.7	11.07	51	77.2	82.35
DN6195_c0_g1	8.17451	3.03113	2.55642e-17	1.39215e-14	23.95	30.4	29.24	195.73	123.54	221.15
DN3067_c0_g2	8.18014	3.03213	3.45217e-06	7.13751e-05	21.56	23.49	24.95	125.12	192.72	92.74
DN34138_c0_g1	51.6377	5.69035	0.000947005	0.00641591	0	0	0.08	0.74	0.59	2.7
DN3146_c0_g1	51.513	5.68686	0.000834281	0.00582766	1.54	0	0	4.73	5.86	21.35
DN35026_c1_g1	8.18427	3.03285	0.000120288	0.00125899	1.93	0.4	0.68	11.27	8.57	11.66
DN27000_c0_g1	8.19049	3.03395	2.34934e-07	7.73506e-06	3.17	6.7	3.69	22.32	22.88	39.47
DN1685_c0_g1	8.21065	3.0375	0.0012226	0.00780805	5.9	1.76	3.3	46.62	26.27	4.37
DN7596_c0_g1	8.21255	3.03783	5.73021e-06	0.000109415	2.22	3.06	1.14	13.31	14.77	12.1
DN9935_c0_g1	0.226271	-2.14387	4.76502e-07	1.3936e-05	2.11	2.49	2.15	1.75	0.11	1.17
DN44497_c3_g1	0.00430852	-7.85859	4.76773e-07	1.39365e-05	2.1	0.95	1.06	0	0	0
DN2875_c0_g1	8.21554	3.03836	0.000150867	0.00151053	32.02	31.96	37.1	156.75	326.69	94.67
DN8605_c0_g2	8.21789	3.03877	0.000175218	0.00170482	1.84	1.38	3.39	42.34	8.26	4.51
DN829_c0_g1	0.208469	-2.2621	4.82674e-07	1.40863e-05	55.68	70.29	138.18	24.57	10.58	11.22
DN167084_c0_g1	0.0345706	-4.85431	4.87371e-07	1.42005e-05	2.26	2.92	6.2	0.28	0	0.12
DN2398_c0_g4	8.24638	3.04376	3.3196e-11	4.1273e-09	3.37	5.68	8.79	60.2	17.94	44.9
DN12542_c0_g1	49.8601	5.63982	3.20061e-06	6.70884e-05	0.38	0.19	0	3.61	7.02	7.38
DN1078_c2_g1	0.138187	-2.85531	4.89079e-07	1.4235e-05	92.22	106.81	225.07	20.88	12.47	8.81
DN7810_c0_g2	0.170472	-2.5524	4.96975e-07	1.44545e-05	80	94.58	144.71	13.57	7.85	22.67
DN15850_c0_g1	0.119172	-3.06889	4.97149e-07	1.44545e-05	80.3	132.62	252.12	13.45	12.02	9.75
DN5655_c0_g4	8.24944	3.0443	0.000291383	0.00254456	0.33	0.52	0.53	2.21	4.09	1.5
DN13544_c0_g1	8.25722	3.04566	0.000241594	0.00219019	0.4	0.69	1.26	7.89	1.14	8.17
DN30393_c0_g1	8.26072	3.04627	1.75614e-05	0.000270918	0.38	0.96	0.39	3.52	2	6.48
DN131208_c0_g1	49.3286	5.62435	0.000662231	0.00488131	0	0.11	0.07	0.18	1.75	4.71
DN11333_c0_g1	8.26824	3.04758	0.000464491	0.00368514	2.62	3.87	4.97	47.46	24.62	3.98
DN15949_c0_g1	8.26852	3.04763	0.00159137	0.00956628	6.53	2.66	1.7	14.19	19.16	11.88
DN3196_c0_g1	8.27806	3.04929	6.02058e-07	1.69701e-05	9.59	12.19	9.49	51.86	80.2	57.47
DN2292_c1_g1	0.231178	-2.11293	5.17422e-07	1.49244e-05	208.85	253.75	352.74	58.29	40.7	33.58
DN23317_c0_g1	8.28044	3.04971	2.3084e-05	0.00033576	2.04	5.37	3.28	10.45	21.77	19.74
DN4313_c0_g1	8.28123	3.04984	0.000738572	0.00530682	1.34	1.36	1.51	24.43	7.42	1.34
DN22534_c0_g3	0.182397	-2.45484	5.27531e-07	1.51918e-05	1.96	1.99	2.02	0.43	0.21	0.29
DN12015_c0_g1	8.29338	3.05196	7.00489e-07	1.92562e-05	1.54	1.01	1.28	6.31	7.74	9.97
DN14508_c0_g1	8.29641	3.05249	5.74421e-05	0.000691698	3.01	8.99	2.87	83.22	14.25	19.9
DN45618_c0_g2	48.6649	5.60481	0.000609722	0.00456664	1.33	0	0	6.29	7.92	8.99
DN113706_c0_g1	48.6567	5.60457	0.000310317	0.00267583	5.34	0	0	19.65	14.41	45.85
DN5171_c0_g1	8.31755	3.05616	3.17787e-10	2.89878e-08	5.12	6.25	4.35	66.28	29.23	22.73
DN7133_c0_g1	8.32489	3.05743	7.75034e-09	4.45316e-07	0.95	1.27	1.13	7.12	7.33	6.85
DN390_c0_g1	8.33203	3.05867	2.68187e-09	1.80751e-07	3.45	1.66	2.23	24.64	9.03	18.89
DN20268_c0_g3	8.33564	3.05929	0.000577136	0.00437609	0.41	4.44	1.31	13.22	11.41	15.58
DN15040_c0_g1	8.33665	3.05947	5.47348e-10	4.71493e-08	21.17	18.83	17.85	112.17	104.38	171.33
DN522_c0_g1	8.34299	3.06056	0.000106687	0.00114278	7.39	8.61	5.97	31.87	72.05	26.8
DN40752_c0_g1	0.00102712	-9.92717	5.4596e-07	1.56234e-05	24.24	21.55	0.68	0	0	0
DN167785_c0_g1	0.00315197	-8.30953	5.49195e-07	1.57077e-05	5.52	2.72	1.3	0	0	0
DN12714_c1_g1	47.68	5.57531	0.000985127	0.00661266	0	0.61	0	5.12	1.8	11.44
DN41851_c0_g1	47.2592	5.56252	0.00121685	0.00778499	0.35	0	0	1.73	1.5	5.13
DN3855_c0_g1	47.1896	5.5604	4.55725e-13	8.8005e-11	23.02	20.69	5.37	352.85	471.34	460.78
DN15246_c0_g1	47.1754	5.55996	0.00166425	0.00991469	0.28	0.05	0.1	6.39	0	13.11
DN26673_c0_g1	47.0991	5.55763	6.43684e-19	4.46392e-16	0.35	1.19	0.48	46.44	19.09	17.34
DN4290_c1_g3	47.0879	5.55728	0.00122333	0.00781178	0	0.66	0	6.08	19.31	2.24
DN28592_c0_g2	0.000835523	-10.225	5.56866e-07	1.59188e-05	19.6	19.61	0.37	0	0	0
DN22124_c0_g1	8.34983	3.06175	3.26505e-05	0.000443073	4.04	6.62	4.28	13.98	29.11	48.31
DN35955_c0_g1	0.00156741	-9.3174	5.6348e-07	1.60909e-05	8.78	1.52	0.94	0	0	0
DN8745_c0_g1	0.201119	-2.31388	5.64373e-07	1.60995e-05	5.19	6.1	9.4	2.01	0.49	1.17
DN6945_c0_g3	0.15126	-2.72489	5.64078e-07	1.60995e-05	2.41	2.14	2.92	0.54	0.28	0.16
DN19369_c0_g1	8.36166	3.06379	1.82181e-07	6.25933e-06	1.57	1.57	1.44	8.69	5.67	16.86
DN1133_c0_g1	8.36509	3.06438	1.82495e-05	0.000279161	3.83	5.45	1.88	15.78	19.29	33.02
DN14011_c0_g1	8.36802	3.06489	6.98109e-05	0.000811807	0.22	0.6	0.26	4.28	2.33	1.04
DN65503_c0_g5	8.38743	3.06823	4.33153e-07	1.29251e-05	3.67	3.09	2.78	50.89	14.28	10.47
DN5280_c0_g1	0.14545	-2.7814	5.75354e-07	1.63614e-05	24.07	36.99	67.71	4.37	4.48	3.09
DN1297_c0_g2	45.9202	5.52106	1.79568e-08	9.02219e-07	6.4	0.66	2.56	133.11	106.12	53.23
DN43145_c0_g1	8.39584	3.06967	2.03285e-05	0.000304129	0.08	0.69	0.69	3.96	2.28	3.82
DN13690_c0_g1	45.7918	5.51702	8.95501e-05	0.000993406	0.22	0.05	0.16	5.13	0.1	12.95
DN11978_c2_g2	0.000811291	-10.2675	5.79719e-07	1.64597e-05	23	13.25	0.29	0	0	0
DN502_c0_g1	8.40982	3.07208	0.000111511	0.00118166	4.68	7.53	1.13	59.89	17.42	25.7
DN17572_c0_g1	8.41478	3.07293	5.38343e-07	1.54379e-05	6.25	6.85	6.38	28.65	40.8	35.73
DN79847_c0_g1	8.4148	3.07293	0.000667179	0.00490782	0	0.22	0.32	2.19	0.89	0.94
DN9745_c0_g1	8.42138	3.07406	0.00158536	0.00954103	5.32	6.65	7.11	14.67	66.04	15.03
DN126609_c0_g1	0.159588	-2.64758	5.91031e-07	1.67199e-05	2.54	2.08	5.39	0.61	0.21	0.58
DN3760_c0_g1	0.215383	-2.21502	5.916e-07	1.67273e-05	24.61	28.76	21.87	5.15	2.36	6.36
DN115579_c0_g1	44.855	5.4872	0.00054858	0.00420524	0	0.12	0	0.77	1.99	1.88
DN1965_c0_g2	0.227605	-2.13539	5.96322e-07	1.68433e-05	2.54	3.86	4.98	2.01	0.47	1.3
DN396_c0_g3	8.42184	3.07414	4.77615e-07	1.39461e-05	4.34	6.21	3.58	36.55	11.07	52.24
DN167390_c0_g1	44.4177	5.47306	0.000830497	0.00580793	0.07	0.03	0	3.11	0.08	0.97
DN10868_c0_g2	8.42307	3.07435	0.000189708	0.00181595	4.97	5.9	5.93	16.17	11.53	54.32
DN41823_c0_g1	8.42672	3.07497	1.7919e-05	0.00027511	2.64	3.68	2.27	14.41	26.32	13.8
DN140430_c0_g1	44.3624	5.47127	0.00139987	0.008676	0.2	0.95	0	8.16	21.41	0.54
DN15136_c0_g1	0.00555356	-7.49237	6.01792e-07	1.69701e-05	1.48	0.88	1.21	0	0	0
DN6876_c0_g1	8.42697	3.07501	3.60358e-05	0.000479364	0.94	0.66	1.95	5.64	9.03	6.42
DN12706_c0_g1	8.4382	3.07693	3.19832e-06	6.70663e-05	23.62	15.92	23.53	83.37	152.87	146.81
DN30478_c0_g1	0.00459707	-7.76507	6.0637e-07	1.70564e-05	1.63	0.7	0.97	0	0	0
DN19742_c1_g1	44.0745	5.46187	4.08362e-05	0.000530617	0	0.21	0	2.73	2.87	2.37
DN166615_c0_g1	0.000867531	-10.1708	6.07395e-07	1.70764e-05	16.93	16.89	0.33	0	0	0
DN8871_c0_g1	8.44504	3.0781	0.000476099	0.00375535	0.46	1.34	0.48	3.66	1.72	10.85
DN3560_c0_g4	8.45348	3.07954	3.72373e-05	0.000492312	16.67	23.33	10.81	58.87	130.18	120.66
DN17891_c3_g1	43.969	5.45841	0.000503445	0.00393072	0	0	1.74	12.82	7.86	38.28
DN8402_c0_g2	43.9511	5.45783	9.01028e-05	0.000996897	0.06	0.09	0.17	1.18	5.98	0.45
DN6666_c0_g1	8.45707	3.08016	1.01007e-17	5.97886e-15	2.5	3.8	4.94	53.98	31.22	25.37
DN4030_c0_g1	8.45969	3.0806	9.89611e-07	2.54926e-05	4.78	5.17	6.54	20.04	31.82	45.85
DN111459_c0_g1	0.00383288	-8.02736	6.32846e-07	1.77278e-05	1.8	0.71	0.68	0	0	0
DN30587_c0_g3	43.3872	5.4392	0.00142628	0.00879725	0.08	0	0	1.03	0.66	0.31
DN4362_c0_g1	8.46495	3.0815	0.000943955	0.00639947	21.32	31.47	28.75	95.15	136.75	33.24
DN16416_c0_g1	43.342	5.43769	0.000231852	0.00212272	1.49	0.36	1.05	52.73	0.2	56.86
DN7534_c0_g1	0.237413	-2.07453	6.38206e-07	1.78539e-05	21.57	22.07	43.16	6.69	3.55	6.71
DN10008_c0_g1	8.47053	3.08245	0.000551911	0.00422316	0.77	0.87	1.74	1.96	7.78	9.78
DN124802_c0_g3	0.0015533	-9.33044	6.39937e-07	1.78805e-05	42.69	21.48	2.48	0	0	0
DN31008_c0_g2	42.7734	5.41864	0.000776984	0.00551084	0	2.87	0	21.91	23.85	9.88
DN1782_c0_g1	8.4755	3.0833	4.2422e-08	1.81475e-06	21.64	24.1	15.96	117.28	135.67	116.4
DN3266_c0_g2	0.187681	-2.41364	6.4669e-07	1.80506e-05	7.83	9.84	13.56	3	0.55	1.98
DN4052_c0_g1	0.231839	-2.10881	6.47516e-07	1.80644e-05	119.18	89.34	111.8	20.14	12.25	25.73
DN104983_c0_g1	8.48315	3.0846	0.000184892	0.00177703	0.54	0.4	0.37	2.07	3.99	1.75
DN17229_c0_g1	8.48347	3.08465	2.51686e-05	0.000359834	1.22	1.29	1.48	4.44	6.46	14.21
DN70222_c0_g1	0.00418076	-7.90202	6.50628e-07	1.81236e-05	0.63	1.09	2.76	0	0	0
DN14324_c0_g1	8.48392	3.08473	3.02245e-05	0.00041585	121.91	117.6	28.52	578.07	490.79	469.85
DN3221_c0_g1	8.48411	3.08476	0.000203767	0.00191941	1.63	5.18	4.28	16.31	33.58	12.45
DN36978_c0_g1	8.49243	3.08618	0.000736806	0.00529763	0.32	0.18	0.46	1.92	3.06	0.69
DN16946_c0_g1	0.0870895	-3.52136	6.68695e-07	1.85686e-05	3.24	2.61	4.6	0.36	0.2	0.18
DN11513_c0_g1	8.50177	3.08776	0.000195778	0.00185934	1.48	0.41	0.49	4.51	4.63	6.51
DN4394_c0_g1	8.52582	3.09184	0.000115291	0.00121439	48.17	105.85	18.33	306.24	338.36	485.74
DN3771_c2_g1	8.52657	3.09197	0.000935012	0.0063568	1.41	2.24	1.75	7.48	17.03	4.04
DN9263_c0_g2	8.548	3.09559	4.43587e-08	1.88722e-06	1.29	1.57	0.76	9.15	5.22	10.56
DN8966_c1_g2	8.5491	3.09577	0.000308163	0.00266122	0.41	0.77	0.32	2.74	3.87	2.54
DN59679_c0_g2	41.7136	5.38244	0.000241215	0.00218821	0	0.11	0.05	0.74	2.96	0.74
DN36067_c0_g1	8.58385	3.10163	0.000475362	0.00375116	0.51	0.56	0.06	0.96	1.09	2.24
DN9571_c0_g1	8.59678	3.1038	2.22562e-07	7.39932e-06	1.04	1.27	0.82	6.46	7.72	6.29
DN3735_c0_g1	8.59698	3.10383	4.98501e-05	0.00062121	3.95	4.77	1.75	40.21	26.77	9.39
DN7789_c0_g1	41.3771	5.37076	9.34246e-05	0.00102749	2.41	1.17	0	5.4	29.14	46.51
DN2463_c0_g3	8.59837	3.10406	0.00037762	0.00312857	1.84	4.04	0.48	25.12	5.7	18.97
DN160545_c0_g1	8.60647	3.10542	5.62348e-05	0.000680284	5.45	3.32	3.38	45.07	30.7	8.87
DN38278_c0_g1	8.61127	3.10623	0.00119876	0.00769614	1.55	2.06	2.22	9.08	22.23	3.15
DN880_c0_g1	41.1288	5.36208	9.65987e-07	2.5045e-05	0.23	0.35	0.07	9.41	2.31	16.04
DN3747_c0_g1	8.61866	3.10746	1.7497e-05	0.000270078	7.66	5.4	7.61	20.27	45.48	47.15
DN29745_c1_g1	0.00116209	-9.74906	6.92829e-07	1.90842e-05	7.64	8.66	0.28	0	0	0
DN2457_c1_g1	8.6468	3.11217	6.73143e-05	0.000788669	5.2	18.63	9.19	50.58	26.83	56.43
DN16667_c0_g1	8.65581	3.11367	2.5007e-06	5.5067e-05	0.13	0.21	0.19	1.84	0.76	1.33
DN55477_c0_g1	8.65614	3.11372	0.000210542	0.00196799	0.16	0.28	0.42	0.98	1.96	2.42
DN9494_c0_g1	8.65623	3.11374	6.59656e-06	0.000122939	5.83	21.65	6.74	74.7	53.17	181.01
DN8794_c0_g1	8.67038	3.1161	1.89527e-10	1.86976e-08	5.72	5.13	4.23	33.85	31.23	39.45
DN108446_c0_g2	8.68313	3.11822	2.96583e-06	6.3263e-05	0.82	0.98	0.64	4.85	6.54	4.26
[truncated: 5,577 more rows]

## Sheet: Table S6
Table S6. GO enrichment analysis.
Number	GO ID	Term Type	Description	P-adjust
4205	GO:0003674	MF	Molecular_function	0.0289331
2555	GO:0003824	MF	Catalytic activity	0.00139599
1087	GO:1901564	BP	Organonitrogen compound metabolic process	0.0996341
933	GO:0016787	MF	Hydrolase activity	0.408358
911	GO:0009058	BP	Biosynthetic process	0.0755897
868	GO:1901576	BP	Organic substance biosynthetic process	0.311572
604	GO:1901566	BP	Organonitrogen compound biosynthetic process	0.043732
567	GO:0016491	MF	Oxidoreductase activity	0.000925362
559	GO:0005737	CC	Cytoplasm	0.00107728
508	GO:0044281	BP	Small molecule metabolic process	0.00091803
459	GO:0043603	BP	Cellular amide metabolic process	0.451322
381	GO:0005215	MF	Transporter activity	0.00390063
374	GO:0022857	MF	Transmembrane transporter activity	0.00157321
346	GO:0009056	BP	Catabolic process	0.082449
325	GO:0006082	BP	Organic acid metabolic process	0.000875904
317	GO:0043436	BP	Oxoacid metabolic process	0.000875904
317	GO:1901575	BP	Organic substance catabolic process	0.0899448
313	GO:0019752	BP	Carboxylic acid metabolic process	0.000883469
312	GO:0005829	CC	Cytosol	0.0593253
312	GO:0044391	CC	Ribosomal subunit	0.404732
273	GO:0005975	BP	Carbohydrate metabolic process	0.00977687
270	GO:0016462	MF	Pyrophosphatase activity	0.179612
270	GO:0016818	MF	Hydrolase activity, acting on acid anhydrides, in phosphorus-containing anhydrides	0.278052
270	GO:0016817	MF	Hydrolase activity, acting on acid anhydrides	0.318736
266	GO:0006793	BP	Phosphorus metabolic process	0.0525664
251	GO:0017111	MF	Nucleoside-triphosphatase activity	0.416214
241	GO:0006796	BP	Phosphate-containing compound metabolic process	0.411509
223	GO:0008233	MF	Peptidase activity	0.323085
208	GO:1901135	BP	Carbohydrate derivative metabolic process	0.000875904
195	GO:0019637	BP	Organophosphate metabolic process	0.0625716
192	GO:0022804	MF	Active transmembrane transporter activity	0.0387794
190	GO:0044283	BP	Small molecule biosynthetic process	0.0041895
185	GO:0015075	MF	Ion transmembrane transporter activity	0.0479255
177	GO:0055086	BP	Nucleobase-containing small molecule metabolic process	0.000875904
170	GO:0019001	MF	Guanyl nucleotide binding	0.0709761
170	GO:0022625	CC	Cytosolic large ribosomal subunit	0.411509
166	GO:0005525	MF	GTP binding	0.082449
166	GO:0032561	MF	Guanyl ribonucleotide binding	0.0912161
157	GO:0015318	MF	Inorganic molecular entity transmembrane transporter activity	0.138205
155	GO:0016757	MF	Glycosyltransferase activity	0.368527
144	GO:0003924	MF	Gtpase activity	0.00558142
139	GO:0016053	BP	Organic acid biosynthetic process	0.12802
139	GO:0042221	BP	Response to chemical	0.248488
138	GO:0016829	MF	Lyase activity	0.082449
137	GO:0046394	BP	Carboxylic acid biosynthetic process	0.153243
136	GO:0006091	BP	Generation of precursor metabolites and energy	0.000875904
134	GO:0032787	BP	Monocarboxylic acid metabolic process	0.00716333
132	GO:0004175	MF	Endopeptidase activity	0.241607
132	GO:0055085	BP	Transmembrane transport	0.340804
131	GO:0065008	BP	Regulation of biological quality	0.0970313
128	GO:0016746	MF	Acyltransferase activity	0.0911275
127	GO:0009117	BP	Nucleotide metabolic process	0.00433201
127	GO:0006753	BP	Nucleoside phosphate metabolic process	0.00558142
123	GO:0072521	BP	Purine-containing compound metabolic process	0.000875904
122	GO:0006790	BP	Sulfur compound metabolic process	0.000875904
120	GO:0006811	BP	Ion transport	0.164708
116	GO:0019866	CC	Organelle inner membrane	0.000875904
114	GO:0031966	CC	Mitochondrial membrane	0.000875904
113	GO:0009259	BP	Ribonucleotide metabolic process	0.00145676
113	GO:0019693	BP	Ribose phosphate metabolic process	0.00240877
109	GO:1901137	BP	Carbohydrate derivative biosynthetic process	0.0275142
108	GO:0006163	BP	Purine nucleotide metabolic process	0.00119791
107	GO:0009150	BP	Purine ribonucleotide metabolic process	0.00130202
107	GO:0016747	MF	Acyltransferase activity, transferring groups other than amino-acyl groups	0.0363359
105	GO:0016614	MF	Oxidoreductase activity, acting on CH-OH group of donors	0.0593253
102	GO:0005743	CC	Mitochondrial inner membrane	0.000875904
97	GO:0046906	MF	Tetrapyrrole binding	0.00749309
96	GO:0020037	MF	Heme binding	0.00363271
94	GO:0016616	MF	Oxidoreductase activity, acting on the CH-OH group of donors, NAD or NADP as acceptor	0.083844
92	GO:0005856	CC	Cytoskeleton	0.00320661
92	GO:0015078	MF	Proton transmembrane transporter activity	0.0421084
91	GO:0005576	CC	Extracellular region	0.0602183
91	GO:0044262	BP	Cellular carbohydrate metabolic process	0.277418
90	GO:0016052	BP	Carbohydrate catabolic process	0.000875904
90	GO:0022853	MF	Active ion transmembrane transporter activity	0.18671
87	GO:0015291	MF	Secondary active transmembrane transporter activity	0.0285761
87	GO:0010033	BP	Response to organic substance	0.1684
83	GO:0034220	BP	Ion transmembrane transport	0.0126371
81	GO:0008194	MF	UDP-glycosyltransferase activity	0.0752348
77	GO:0009055	MF	Electron transfer activity	0.00913218
77	GO:0098798	CC	Mitochondrial protein-containing complex	0.0157683
77	GO:0044282	BP	Small molecule catabolic process	0.019969
77	GO:0008234	MF	Cysteine-type peptidase activity	0.0582637
76	GO:0046034	BP	ATP metabolic process	0.000875904
75	GO:0016705	MF	Oxidoreductase activity, acting on paired donors, with incorporation or reduction of molecular oxygen	0.263201
73	GO:0005773	CC	Vacuole	0.0524219
70	GO:0003779	MF	Actin binding	0.0170868
70	GO:0005506	MF	Iron ion binding	0.287682
68	GO:0098800	CC	Inner mitochondrial membrane protein complex	0.000875904
68	GO:0007010	BP	Cytoskeleton organization	0.00358741
68	GO:0004497	MF	Monooxygenase activity	0.0319473
66	GO:0051128	BP	Regulation of cellular component organization	0.179265
65	GO:0044272	BP	Sulfur compound biosynthetic process	0.00126619
65	GO:0006820	BP	Anion transport	0.00195263
65	GO:0019842	MF	Vitamin binding	0.0124839
65	GO:0016830	MF	Carbon-carbon lyase activity	0.0925166
62	GO:0005996	BP	Monosaccharide metabolic process	0.0218237
62	GO:0072522	BP	Purine-containing compound biosynthetic process	0.139859
61	GO:0016765	MF	Transferase activity, transferring alkyl or aryl (other than methyl) groups	0.000875904
61	GO:1990204	CC	Oxidoreductase complex	0.00307399
60	GO:0009607	BP	Response to biotic stimulus	0.224553
58	GO:0000287	MF	Magnesium ion binding	0.086905
57	GO:0098660	BP	Inorganic ion transmembrane transport	0.308324
56	GO:0022900	BP	Electron transport chain	0.00244392
55	GO:0097435	BP	Supramolecular fiber organization	0.012135
55	GO:0051287	MF	NAD binding	0.201504
54	GO:0098803	CC	Respiratory chain complex	0.000875904
53	GO:0006090	BP	Pyruvate metabolic process	0.000875904
51	GO:0009185	BP	Ribonucleoside diphosphate metabolic process	0.000875904
51	GO:0009132	BP	Nucleoside diphosphate metabolic process	0.000875904
51	GO:0007015	BP	Actin filament organization	0.00218577
51	GO:0016627	MF	Oxidoreductase activity, acting on the CH-CH group of donors	0.00465368
51	GO:0006099	BP	Tricarboxylic acid cycle	0.278052
50	GO:0000027	BP	Ribosomal large subunit assembly	0.00244203
50	GO:0033043	BP	Regulation of organelle organization	0.0652395
49	GO:0016903	MF	Oxidoreductase activity, acting on the aldehyde or oxo group of donors	0.210912
49	GO:0015297	MF	Antiporter activity	0.253699
48	GO:0046939	BP	Nucleotide phosphorylation	0.000875904
48	GO:0006096	BP	Glycolytic process	0.000875904
48	GO:0006757	BP	ATP generation from ADP	0.000875904
48	GO:0046031	BP	ADP metabolic process	0.000875904
48	GO:0009135	BP	Purine nucleoside diphosphate metabolic process	0.000875904
48	GO:0009179	BP	Purine ribonucleoside diphosphate metabolic process	0.000875904
48	GO:0006165	BP	Nucleoside diphosphate phosphorylation	0.000875904
47	GO:0006839	BP	Mitochondrial transport	0.0863575
46	GO:0005615	CC	Extracellular space	0.000875904
45	GO:1990542	BP	Mitochondrial transmembrane transport	0.0132574
45	GO:0015980	BP	Energy derivation by oxidation of organic compounds	0.0132574
45	GO:0019318	BP	Hexose metabolic process	0.289728
45	GO:0008509	MF	Anion transmembrane transporter activity	0.425845
44	GO:0070469	CC	Respirasome	0.00343198
43	GO:0022904	BP	Respiratory electron transport chain	0.00918877
43	GO:0044087	BP	Regulation of cellular component biogenesis	0.0698282
43	GO:0030170	MF	Pyridoxal phosphate binding	0.0698282
43	GO:0070279	MF	Vitamin B6 binding	0.0698282
43	GO:0016620	MF	Oxidoreductase activity, acting on the aldehyde or oxo group of donors, NAD or NADP as acceptor	0.204245
42	GO:0006575	BP	Cellular modified amino acid metabolic process	0.356751
41	GO:0009060	BP	Aerobic respiration	0.0037787
41	GO:0045333	BP	Cellular respiration	0.00719251
41	GO:0051493	BP	Regulation of cytoskeleton organization	0.012135
41	GO:0043254	BP	Regulation of protein-containing complex assembly	0.0126371
40	GO:0005200	MF	Structural constituent of cytoskeleton	0.00091803
40	GO:0004197	MF	Cysteine-type endopeptidase activity	0.00148169
40	GO:0015849	BP	Organic acid transport	0.0028924
40	GO:0032970	BP	Regulation of actin filament-based process	0.00294866
40	GO:0015453	MF	Oxidoreduction-driven active transmembrane transporter activity	0.0147534
40	GO:0000226	BP	Microtubule cytoskeleton organization	0.204387
39	GO:0032956	BP	Regulation of actin cytoskeleton organization	0.00405442
38	GO:0098656	BP	Anion transmembrane transport	0.00156731
38	GO:0032535	BP	Regulation of cellular component size	0.0285761
38	GO:0090066	BP	Regulation of anatomical structure size	0.0387794
38	GO:0031625	MF	Ubiquitin protein ligase binding	0.0890831
38	GO:0044389	MF	Ubiquitin-like protein ligase binding	0.166048
38	GO:0016651	MF	Oxidoreductase activity, acting on NAD(P)H	0.220659
38	GO:0140534	CC	Endoplasmic reticulum protein-containing complex	0.340804
37	GO:0031386	MF	Protein tag	0.0194584
37	GO:1902495	CC	Transmembrane transporter complex	0.0777114
37	GO:1990351	CC	Transporter complex	0.159022
35	GO:0110053	BP	Regulation of actin filament organization	0.0104691
35	GO:0030832	BP	Regulation of actin filament length	0.0104691
35	GO:0008064	BP	Regulation of actin polymerization or depolymerization	0.0104691
35	GO:0015711	BP	Organic anion transport	0.0110427
35	GO:1902903	BP	Regulation of supramolecular fiber organization	0.0222129
35	GO:0006066	BP	Alcohol metabolic process	0.331795
34	GO:0030833	BP	Regulation of actin filament polymerization	0.00757131
34	GO:0032271	BP	Regulation of protein polymerization	0.0132574
34	GO:0016769	MF	Transferase activity, transferring nitrogenous groups	0.0139725
34	GO:0008483	MF	Transaminase activity	0.0139725
34	GO:0016831	MF	Carboxy-lyase activity	0.187815
34	GO:0051015	MF	Actin filament binding	0.318736
33	GO:0009066	BP	Aspartate family amino acid metabolic process	0.166048
32	GO:0009225	BP	Nucleotide-sugar metabolic process	0.000875904
31	GO:0019646	BP	Aerobic electron transport chain	0.0171818
31	GO:1901505	MF	Carbohydrate derivative transmembrane transporter activity	0.176833
31	GO:0008514	MF	Organic anion transmembrane transporter activity	0.23594
31	GO:0015698	BP	Inorganic anion transport	0.239397
30	GO:0005764	CC	Lysosome	0.00244392
30	GO:0000323	CC	Lytic vacuole	0.0104691
30	GO:0015926	MF	Glucosidase activity	0.166048
30	GO:0015932	MF	Nucleobase-containing compound transmembrane transporter activity	0.27428
30	GO:0034976	BP	Response to endoplasmic reticulum stress	0.4462
29	GO:0009308	BP	Amine metabolic process	0.088422
29	GO:0006749	BP	Glutathione metabolic process	0.0924019
29	GO:0009311	BP	Oligosaccharide metabolic process	0.12802
29	GO:0060089	MF	Molecular transducer activity	0.266939
29	GO:0006766	BP	Vitamin metabolic process	0.313423
29	GO:1901698	BP	Response to nitrogen compound	0.318736
29	GO:0033178	CC	Proton-transporting two-sector atpase complex, catalytic domain	0.336691
28	GO:0000278	BP	Mitotic cell cycle	0.00303228
28	GO:0006006	BP	Glucose metabolic process	0.0196585
28	GO:0006865	BP	Amino acid transport	0.0364445
28	GO:0031406	MF	Carboxylic acid binding	0.0657645
28	GO:0009067	BP	Aspartate family amino acid biosynthetic process	0.167965
28	GO:0006767	BP	Water-soluble vitamin metabolic process	0.2251
28	GO:0038023	MF	Signaling receptor activity	0.282554
27	GO:0006730	BP	One-carbon metabolic process	0.0241277
27	GO:0030964	CC	NADH dehydrogenase complex	0.0241277
27	GO:0005747	CC	Mitochondrial respiratory chain complex I	0.0241277
27	GO:0045271	CC	Respiratory chain complex I	0.0241277
27	GO:0005984	BP	Disaccharide metabolic process	0.0282928
27	GO:0043177	MF	Organic acid binding	0.145455
27	GO:0006817	BP	Phosphate ion transport	0.195709
27	GO:0009110	BP	Vitamin biosynthetic process	0.204245
26	GO:0042364	BP	Water-soluble vitamin biosynthetic process	0.159142
26	GO:1901657	BP	Glycosyl compound metabolic process	0.234006
26	GO:0010243	BP	Response to organonitrogen compound	0.416214
25	GO:0009226	BP	Nucleotide-sugar biosynthetic process	0.00119791
25	GO:0019748	BP	Secondary metabolic process	0.207408
25	GO:0009991	BP	Response to extracellular stimulus	0.489008
24	GO:0010639	BP	Negative regulation of organelle organization	0.159022
24	GO:0051129	BP	Negative regulation of cellular component organization	0.1684
24	GO:0008422	MF	Beta-glucosidase activity	0.238116
24	GO:0009116	BP	Nucleoside metabolic process	0.247181
24	GO:0044275	BP	Cellular carbohydrate catabolic process	0.432202
23	GO:0009812	BP	Flavonoid metabolic process	0.000812702
23	GO:0009813	BP	Flavonoid biosynthetic process	0.000875904
23	GO:0016679	MF	Oxidoreductase activity, acting on diphenols and related substances as donors	0.00578078
23	GO:0031333	BP	Negative regulation of protein-containing complex assembly	0.0414228
23	GO:1902904	BP	Negative regulation of supramolecular fiber organization	0.0414228
23	GO:0051494	BP	Negative regulation of cytoskeleton organization	0.0414228
23	GO:0030837	BP	Negative regulation of actin filament polymerization	0.0414228
23	GO:0032272	BP	Negative regulation of protein polymerization	0.0414228
23	GO:0010817	BP	Regulation of hormone levels	0.139859
23	GO:0003954	MF	NADH dehydrogenase activity	0.272268
22	GO:0016628	MF	Oxidoreductase activity, acting on the CH-CH group of donors, NAD or NADP as acceptor	0.0283669
22	GO:0050136	MF	NADH dehydrogenase (quinone) activity	0.264053
22	GO:0003955	MF	NAD(P)H dehydrogenase (quinone) activity	0.264053
22	GO:0031667	BP	Response to nutrient levels	0.494838
21	GO:0004364	MF	Glutathione transferase activity	0.0638635
21	GO:0006576	BP	Cellular biogenic amine metabolic process	0.0851226
21	GO:0044106	BP	Cellular amine metabolic process	0.119107
20	GO:0016210	MF	Naringenin-chalcone synthase activity	0.000812702
20	GO:0033293	MF	Monocarboxylic acid binding	0.0116465
20	GO:0006862	BP	Nucleotide transport	0.350458
19	GO:0015629	CC	Actin cytoskeleton	0.140538
19	GO:0051537	MF	2 iron, 2 sulfur cluster binding	0.295085
19	GO:0033290	CC	Eukaryotic 48S preinitiation complex	0.439796
19	GO:0070993	CC	Translation preinitiation complex	0.439796
19	GO:0009738	BP	Abscisic acid-activated signaling pathway	0.451322
18	GO:0046500	BP	S-adenosylmethionine metabolic process	0.000875904
18	GO:1901659	BP	Glycosyl compound biosynthetic process	0.00139828
18	GO:0042278	BP	Purine nucleoside metabolic process	0.00240574
18	GO:0005985	BP	Sucrose metabolic process	0.00368739
18	GO:0030968	BP	Endoplasmic reticulum unfolded protein response	0.00963409
18	GO:0046942	BP	Carboxylic acid transport	0.00963409
18	GO:0044550	BP	Secondary metabolite biosynthetic process	0.0934554
18	GO:0019200	MF	Carbohydrate kinase activity	0.139859
18	GO:0042788	CC	Polysomal ribosome	0.248488
18	GO:0008171	MF	O-methyltransferase activity	0.34788
18	GO:0000302	BP	Response to reactive oxygen species	0.37153
18	GO:0070069	CC	Cytochrome complex	0.387766
17	GO:0006595	BP	Polyamine metabolic process	0.0103081
17	GO:0008154	BP	Actin polymerization or depolymerization	0.0513531
17	GO:0031334	BP	Positive regulation of protein-containing complex assembly	0.179105
17	GO:0044089	BP	Positive regulation of cellular component biogenesis	0.222805
17	GO:0072530	BP	Purine-containing compound transmembrane transport	0.321219
17	GO:0004185	MF	Serine-type carboxypeptidase activity	0.435155
17	GO:0051503	BP	Adenine nucleotide transport	0.446301
17	GO:0015868	BP	Purine ribonucleotide transport	0.446301
17	GO:0015865	BP	Purine nucleotide transport	0.446301
17	GO:1901679	BP	Nucleotide transmembrane transport	0.46617
16	GO:0034404	BP	Nucleobase-containing small molecule biosynthetic process	0.00290597
16	GO:0046129	BP	Purine ribonucleoside biosynthetic process	0.00290597
16	GO:0042451	BP	Purine nucleoside biosynthetic process	0.00290597
16	GO:0042455	BP	Ribonucleoside biosynthetic process	0.00290597
16	GO:0009163	BP	Nucleoside biosynthetic process	0.00290597
16	GO:0046128	BP	Purine ribonucleoside metabolic process	0.0106277
16	GO:0009119	BP	Ribonucleoside metabolic process	0.0106277
16	GO:0004864	MF	Protein phosphatase inhibitor activity	0.0132574
16	GO:0019212	MF	Phosphatase inhibitor activity	0.0164152
16	GO:0046943	MF	Carboxylic acid transmembrane transporter activity	0.0525664
16	GO:0005342	MF	Organic acid transmembrane transporter activity	0.0525664
16	GO:0051017	BP	Actin filament bundle assembly	0.0688619
16	GO:0061572	BP	Actin filament bundle organization	0.0688619
16	GO:0042401	BP	Cellular biogenic amine biosynthetic process	0.146306
16	GO:0009309	BP	Amine biosynthetic process	0.146306
16	GO:0030029	BP	Actin filament-based process	0.270634
16	GO:0140021	BP	Mitochondrial ADP transmembrane transport	0.371471
16	GO:1990544	BP	Mitochondrial ATP transmembrane transport	0.371471
16	GO:0032507	BP	Maintenance of protein location in cell	0.408358
16	GO:0045185	BP	Maintenance of protein location	0.408358
15	GO:0006596	BP	Polyamine biosynthetic process	0.00669306
15	GO:0043178	MF	Alcohol binding	0.0591813
15	GO:0005315	MF	Inorganic phosphate transmembrane transporter activity	0.0985029
15	GO:1901616	BP	Organic hydroxy compound catabolic process	0.174105
14	GO:0010427	MF	Abscisic acid binding	0.0182346
14	GO:0019840	MF	Isoprenoid binding	0.0289331
14	GO:0042562	MF	Hormone binding	0.0364445
14	GO:0030145	MF	Manganese ion binding	0.117064
14	GO:0010499	BP	Proteasomal ubiquitin-independent protein catabolic process	0.378153
14	GO:0005938	CC	Cell cortex	0.399371
13	GO:0006065	BP	UDP-glucuronate biosynthetic process	0.000875904
13	GO:0046398	BP	UDP-glucuronate metabolic process	0.000875904
13	GO:0006556	BP	S-adenosylmethionine biosynthetic process	0.00228714
13	GO:0003979	MF	UDP-glucose 6-dehydrogenase activity	0.00228714
13	GO:0004478	MF	Methionine adenosyltransferase activity	0.00228714
13	GO:0004427	MF	Inorganic diphosphatase activity	0.0145331
13	GO:0000104	MF	Succinate dehydrogenase activity	0.0188643
13	GO:0008121	MF	Ubiquinol-cytochrome-c reductase activity	0.0387794
13	GO:0046174	BP	Polyol catabolic process	0.114283
13	GO:0030042	BP	Actin filament depolymerization	0.139527
13	GO:0046164	BP	Alcohol catabolic process	0.171399
13	GO:0030835	BP	Negative regulation of actin filament depolymerization	0.256012
13	GO:0051693	BP	Actin filament capping	0.256012
13	GO:1901880	BP	Negative regulation of protein depolymerization	0.256012
13	GO:0043242	BP	Negative regulation of protein-containing complex disassembly	0.266939
13	GO:0030834	BP	Regulation of actin filament depolymerization	0.435155
13	GO:0034599	BP	Cellular response to oxidative stress	0.4462
13	GO:0004129	MF	Cytochrome-c oxidase activity	0.4462
13	GO:0016675	MF	Oxidoreductase activity, acting on a heme group of donors	0.4462
13	GO:0006122	BP	Mitochondrial electron transport, ubiquinol to cytochrome c	0.466236
12	GO:0015171	MF	Amino acid transmembrane transporter activity	0.0189903
12	GO:1903825	BP	Organic acid transmembrane transport	0.0525664
12	GO:1905039	BP	Carboxylic acid transmembrane transport	0.0525664
12	GO:0004743	MF	Pyruvate kinase activity	0.0930376
12	GO:0031420	MF	Alkali metal ion binding	0.0930376
12	GO:0030955	MF	Potassium ion binding	0.0930376
12	GO:0098661	BP	Inorganic anion transmembrane transport	0.153583
12	GO:0016832	MF	Aldehyde-lyase activity	0.372488
11	GO:0008216	BP	Spermidine metabolic process	0.000812702
11	GO:0008295	BP	Spermidine biosynthetic process	0.000812702
11	GO:0016157	MF	Sucrose synthase activity	0.000875904
11	GO:0008177	MF	Succinate dehydrogenase (ubiquinone) activity	0.0332411
11	GO:0035435	BP	Phosphate ion transmembrane transport	0.215718
11	GO:0016635	MF	Oxidoreductase activity, acting on the CH-CH group of donors, quinone or related compound as acceptor	0.215718
11	GO:0045010	BP	Actin nucleation	0.236607
11	GO:0034314	BP	Arp2/3 complex-mediated actin nucleation	0.236607
11	GO:0005885	CC	Arp2/3 protein complex	0.236607
11	GO:0030838	BP	Positive regulation of actin filament polymerization	0.29582
11	GO:0016884	MF	Carbon-nitrogen ligase activity, with glutamine as amido-N-donor	0.440068
11	GO:0032273	BP	Positive regulation of protein polymerization	0.467416
10	GO:0008215	BP	Spermine metabolic process	0.00535859
10	GO:0043891	MF	Glyceraldehyde-3-phosphate dehydrogenase (NAD(P)+) (phosphorylating) activity	0.0170868
10	GO:0004365	MF	Glyceraldehyde-3-phosphate dehydrogenase (NAD+) (phosphorylating) activity	0.0170868
10	GO:0080163	BP	Regulation of protein serine/threonine phosphatase activity	0.0329439
10	GO:0006002	BP	Fructose 6-phosphate metabolic process	0.0582092
10	GO:1990547	BP	Mitochondrial phosphate ion transmembrane transport	0.0915664
10	GO:0043666	BP	Regulation of phosphoprotein phosphatase activity	0.165432
10	GO:0010921	BP	Regulation of phosphatase activity	0.291501
10	GO:0036452	CC	ESCRT complex	0.291501
10	GO:0016868	MF	Intramolecular transferase activity, phosphotransferases	0.349591
10	GO:0016671	MF	Oxidoreductase activity, acting on a sulfur group of donors, disulfide as acceptor	0.349591
10	GO:0042989	BP	Sequestering of actin monomers	0.390196
10	GO:0035304	BP	Regulation of protein dephosphorylation	0.390196
10	GO:0003785	MF	Actin monomer binding	0.390196
9	GO:0032440	MF	2-alkenal reductase [NAD(P)+] activity	0.0216155
9	GO:0009435	BP	NAD biosynthetic process	0.0946183
9	GO:0008061	MF	Chitin binding	0.211422
9	GO:0008443	MF	Phosphofructokinase activity	0.211422
9	GO:0004332	MF	Fructose-bisphosphate aldolase activity	0.355185
9	GO:0060918	BP	Auxin transport	0.386697
9	GO:0009914	BP	Hormone transport	0.386697
9	GO:0030036	BP	Actin cytoskeleton organization	0.421712
9	GO:0016682	MF	Oxidoreductase activity, acting on diphenols and related substances as donors, oxygen as acceptor	0.446301
8	GO:0006597	BP	Spermine biosynthetic process	0.000875904
8	GO:0006557	BP	S-adenosylmethioninamine biosynthetic process	0.000875904
8	GO:0046499	BP	S-adenosylmethioninamine metabolic process	0.000875904
8	GO:0004014	MF	Adenosylmethionine decarboxylase activity	0.000875904
8	GO:0015718	BP	Monocarboxylic acid transport	0.0387794
8	GO:0009926	BP	Auxin polar transport	0.0970313
8	GO:0016688	MF	L-ascorbate peroxidase activity	0.0970313
8	GO:0006641	BP	Triglyceride metabolic process	0.12802
8	GO:0006639	BP	Acylglycerol metabolic process	0.12802
8	GO:0006638	BP	Neutral lipid metabolic process	0.12802
8	GO:0003872	MF	6-phosphofructokinase activity	0.12802
8	GO:0004069	MF	L-aspartate:2-oxoglutarate aminotransferase activity	0.12802
8	GO:0000276	CC	Mitochondrial proton-transporting ATP synthase complex, coupling factor F(o)	0.160212
8	GO:0019321	BP	Pentose metabolic process	0.23594
7	GO:0030638	BP	Polyketide metabolic process	0.00244392
7	GO:0030639	BP	Polyketide biosynthetic process	0.00244392
7	GO:0006121	BP	Mitochondrial electron transport, succinate to ubiquinone	0.031131
7	GO:0005337	MF	Nucleoside transmembrane transporter activity	0.031131
7	GO:0046365	BP	Monosaccharide catabolic process	0.0483728
7	GO:0004020	MF	Adenylylsulfate kinase activity	0.0483728
7	GO:0045283	CC	Fumarate reductase complex	0.070965
7	GO:0005749	CC	Mitochondrial respiratory chain complex II, succinate dehydrogenase complex (ubiquinone)	0.070965
7	GO:0045257	CC	Succinate dehydrogenase complex (ubiquinone)	0.070965
7	GO:0015179	MF	L-amino acid transmembrane transporter activity	0.070965
7	GO:0009820	BP	Alkaloid metabolic process	0.0946183
7	GO:0000815	CC	ESCRT III complex	0.129432
7	GO:0045281	CC	Succinate dehydrogenase complex	0.129432
7	GO:0008753	MF	NADPH dehydrogenase (quinone) activity	0.129432
7	GO:1905393	BP	Plant organ formation	0.253168
7	GO:0036293	BP	Response to decreased oxygen levels	0.253168
7	GO:0080167	BP	Response to karrikin	0.289728
7	GO:0070482	BP	Response to oxygen levels	0.289728
7	GO:0034663	CC	Endoplasmic reticulum chaperone complex	0.289728
7	GO:0009690	BP	Cytokinin metabolic process	0.342709
7	GO:0000103	BP	Sulfate assimilation	0.342709
7	GO:1901336	BP	Lactone biosynthetic process	0.408358
7	GO:0034754	BP	Cellular hormone metabolic process	0.408358
7	GO:0004568	MF	Chitinase activity	0.408358
6	GO:0009052	BP	Pentose-phosphate shunt, non-oxidative branch	0.00927549
6	GO:0015211	MF	Purine nucleoside transmembrane transporter activity	0.0184416
6	GO:0019405	BP	Alditol catabolic process	0.166048
6	GO:0019563	BP	Glycerol catabolic process	0.166048
6	GO:0070813	BP	Hydrogen sulfide metabolic process	0.166048
6	GO:0005776	CC	Autophagosome	0.267566
6	GO:0043539	MF	Protein serine/threonine kinase activator activity	0.314082
6	GO:0003333	BP	Amino acid transmembrane transport	0.386697
6	GO:0019853	BP	L-ascorbic acid biosynthetic process	0.386697
6	GO:0004575	MF	Sucrose alpha-glucosidase activity	0.386697
6	GO:0004564	MF	Beta-fructofuranosidase activity	0.386697
6	GO:0009313	BP	Oligosaccharide catabolic process	0.4462
6	GO:0046352	BP	Disaccharide catabolic process	0.4462
5	GO:0005344	MF	Oxygen carrier activity	0.00368739
5	GO:0019139	MF	Cytokinin dehydrogenase activity	0.0319473
5	GO:0004737	MF	Pyruvate decarboxylase activity	0.0624661
5	GO:0004462	MF	Lactoylglutathione lyase activity	0.153261
5	GO:0006848	BP	Pyruvate transport	0.210912
5	GO:1901475	BP	Pyruvate transmembrane transport	0.210912
5	GO:0015807	BP	L-amino acid transport	0.210912
5	GO:0033353	BP	S-adenosylmethionine cycle	0.210912
5	GO:0006850	BP	Mitochondrial pyruvate transmembrane transport	0.210912
5	GO:0004781	MF	Sulfate adenylyltransferase (ATP) activity	0.270634
5	GO:0004779	MF	Sulfate adenylyltransferase activity	0.270634
5	GO:0003878	MF	ATP citrate synthase activity	0.336768
5	GO:0061575	MF	Cyclin-dependent protein serine/threonine kinase activator activity	0.336768
5	GO:0090378	BP	Seed trichome elongation	0.424642
4	GO:0033273	BP	Response to vitamin	0.0164936
4	GO:0019825	MF	Oxygen binding	0.0164936
4	GO:0007584	BP	Response to nutrient	0.0525664
4	GO:0030545	MF	Signaling receptor regulator activity	0.179612
4	GO:0030546	MF	Signaling receptor activator activity	0.179612
4	GO:0048018	MF	Receptor ligand activity	0.179612
4	GO:1902475	BP	L-alpha-amino acid transmembrane transport	0.262596
4	GO:0005459	MF	UDP-galactose transmembrane transporter activity	0.262596
4	GO:0004066	MF	Asparagine synthase (glutamine-hydrolyzing) activity	0.262596
4	GO:0006624	BP	Vacuolar protein processing	0.340804
4	GO:0019320	BP	Hexose catabolic process	0.340804
4	GO:0042762	BP	Regulation of sulfur metabolic process	0.340804
4	GO:0043171	BP	Peptide catabolic process	0.439796
4	GO:0015744	BP	Succinate transport	0.439796
4	GO:0006878	BP	Cellular copper ion homeostasis	0.439796
4	GO:0030139	CC	Endocytic vesicle	0.439796
4	GO:0004742	MF	Dihydrolipoyllysine-residue acetyltransferase activity	0.439796
4	GO:0016418	MF	S-acetyltransferase activity	0.439796
4	GO:0004618	MF	Phosphoglycerate kinase activity	0.439796
4	GO:0004450	MF	Isocitrate dehydrogenase (NADP+) activity	0.439796
4	GO:0030523	MF	Dihydrolipoamide S-acyltransferase activity	0.439796
3	GO:0010266	BP	Response to vitamin B1	0.0745175
3	GO:0046705	BP	CDP biosynthetic process	0.0745175
3	GO:0046704	BP	CDP metabolic process	0.0745175
3	GO:0033741	MF	Adenylyl-sulfate reductase (glutathione) activity	0.0745175
3	GO:0006527	BP	Arginine catabolic process	0.180014
3	GO:0006844	BP	Acyl carnitine transport	0.180014
3	GO:0019419	BP	Sulfate reduction	0.180014
3	GO:0015804	BP	Neutral amino acid transport	0.180014
3	GO:0006007	BP	Glucose catabolic process	0.180014
3	GO:0031012	CC	Extracellular matrix	0.180014
3	GO:0004767	MF	Sphingomyelin phosphodiesterase activity	0.180014
3	GO:0004604	MF	Phosphoadenylyl-sulfate reductase (thioredoxin) activity	0.180014
3	GO:0019323	BP	Pentose catabolic process	0.291501
3	GO:0015706	BP	Nitrate transport	0.291501
3	GO:0046048	BP	UDP metabolic process	0.291501
3	GO:0009193	BP	Pyrimidine ribonucleoside diphosphate metabolic process	0.291501
3	GO:0009194	BP	Pyrimidine ribonucleoside diphosphate biosynthetic process	0.291501
3	GO:0006225	BP	UDP biosynthetic process	0.291501
3	GO:0015697	BP	Quaternary ammonium group transport	0.291501
3	GO:0005746	CC	Mitochondrial respirasome	0.291501
3	GO:0004751	MF	Ribose-5-phosphate isomerase activity	0.291501
3	GO:0004555	MF	Alpha,alpha-trehalase activity	0.291501
3	GO:0015927	MF	Trehalase activity	0.291501
3	GO:0009188	BP	Ribonucleoside diphosphate biosynthetic process	0.435155
3	GO:0006788	BP	Heme oxidation	0.435155
3	GO:0015741	BP	Fumarate transport	0.435155
3	GO:0110102	BP	Ribulose bisphosphate carboxylase complex assembly	0.435155
3	GO:0006529	BP	Asparagine biosynthetic process	0.435155
3	GO:0002237	BP	Response to molecule of bacterial origin	0.435155
3	GO:0004370	MF	Glycerol kinase activity	0.435155
3	GO:0004392	MF	Heme oxygenase (decyclizing) activity	0.435155
3	GO:0102721	MF	Ubiquinol:oxygen oxidoreductase activity	0.435155
3	GO:0010340	MF	Carboxyl-O-methyltransferase activity	0.435155
3	GO:0051998	MF	Protein carboxyl O-methyltransferase activity	0.435155
3	GO:0004861	MF	Cyclin-dependent protein serine/threonine kinase inhibitor activity	0.435155
3	GO:0008083	MF	Growth factor activity	0.435155
3	GO:0050567	MF	Glutaminyl-trna synthase (glutamine-hydrolyzing) activity	0.435155
3	GO:0004750	MF	Ribulose-phosphate 3-epimerase activity	0.435155
3	GO:0030291	MF	Protein serine/threonine kinase inhibitor activity	0.435155
3	GO:0009916	MF	Alternative oxidase activity	0.435155
2	GO:0034656	BP	Nucleobase-containing small molecule catabolic process	0.270634
2	GO:0009164	BP	Nucleoside catabolic process	0.270634
2	GO:0006152	BP	Purine nucleoside catabolic process	0.270634
2	GO:0010438	BP	Cellular response to sulfur starvation	0.270634
2	GO:0090404	CC	Pollen tube tip	0.270634
2	GO:0010598	CC	NAD(P)H dehydrogenase complex (plastoquinone)	0.270634
2	GO:0035838	CC	Growing cell tip	0.270634
2	GO:0008734	MF	L-aspartate oxidase activity	0.270634
2	GO:0047701	MF	Beta-L-arabinosidase activity	0.270634
2	GO:0010013	MF	N-1-naphthylphthalamic acid binding	0.270634
2	GO:0017077	MF	Oxidative phosphorylation uncoupler activity	0.270634
2	GO:0050350	MF	Trihydroxystilbene synthase activity	0.270634
2	GO:0051743	MF	Red chlorophyll catabolite reductase activity	0.270634
2	GO:0004067	MF	Asparaginase activity	0.270634
2	GO:0016710	MF	Trans-cinnamate 4-monooxygenase activity	0.270634
2	GO:0033907	MF	Beta-D-fucosidase activity	0.270634
2	GO:0004338	MF	Glucan exo-1,3-beta-glucosidase activity	0.270634
2	GO:0047974	MF	Guanosine deaminase activity	0.270634
2	GO:0004413	MF	Homoserine kinase activity	0.270634
2	GO:0080083	MF	Beta-gentiobiose beta-glucosidase activity	0.270634
2	GO:0004076	MF	Biotin synthase activity	0.270634
2	GO:0050105	MF	L-gulonolactone oxidase activity	0.270634
2	GO:0044318	MF	L-aspartate:fumarate oxidoreductase activity	0.270634
2	GO:0008798	MF	Beta-aspartyl-peptidase activity	0.270634
2	GO:0008792	MF	Arginine decarboxylase activity	0.270634
2	GO:0015113	MF	Nitrite transmembrane transporter activity	0.270634
2	GO:0019134	MF	Glucosamine-1-phosphate N-acetyltransferase activity	0.270634
2	GO:0004097	MF	Catechol oxidase activity	0.270634
2	GO:0001716	MF	L-amino-acid oxidase activity	0.270634

## Sheet: Table S7
Table S7. KEGG enrichment analysis.
Number	Pathway ID	Description	Database	P-adjust	First Category	Second Category
399	map03010	Ribosome	KEGG pathway	0.404856	Genetic Information Processing	Translation
157	map01240	Biosynthesis of cofactors	KEGG pathway	4.89373e-10	Metabolism	Global and overview maps
147	map00190	Oxidative phosphorylation	KEGG pathway	0.0059364	Metabolism	Energy metabolism
118	map00010	Glycolysis / Gluconeogenesis	KEGG pathway	2.22731e-10	Metabolism	Carbohydrate metabolism
106	map04141	Protein processing in endoplasmic reticulum	KEGG pathway	1	Genetic Information Processing	Folding, sorting and degradation
99	map04145	Phagosome	KEGG pathway	0.000377078	Cellular Processes	Transport and catabolism
92	map00620	Pyruvate metabolism	KEGG pathway	0.00260029	Metabolism	Carbohydrate metabolism
84	map00270	Cysteine and methionine metabolism	KEGG pathway	9.4865e-07	Metabolism	Amino acid metabolism
81	map04144	Endocytosis	KEGG pathway	0.893938	Cellular Processes	Transport and catabolism
69	map04120	Ubiquitin mediated proteolysis	KEGG pathway	0.73455	Genetic Information Processing	Folding, sorting and degradation
68	map00500	Starch and sucrose metabolism	KEGG pathway	0.00596794	Metabolism	Carbohydrate metabolism
65	map00520	Amino sugar and nucleotide sugar metabolism	KEGG pathway	0.00227928	Metabolism	Carbohydrate metabolism
62	map04626	Plant-pathogen interaction	KEGG pathway	0.412519	Organismal Systems	Environmental adaptation
60	map03040	Spliceosome	KEGG pathway	0.99996	Genetic Information Processing	Transcription
58	map00710	Carbon fixation in photosynthetic organisms	KEGG pathway	0.00195822	Metabolism	Energy metabolism
56	map00230	Purine metabolism	KEGG pathway	0.0056813	Metabolism	Nucleotide metabolism
56	map03013	Nucleocytoplasmic transport	KEGG pathway	0.895606	Genetic Information Processing	Translation
54	map00053	Ascorbate and aldarate metabolism	KEGG pathway	1.02282e-07	Metabolism	Carbohydrate metabolism
53	map00940	Phenylpropanoid biosynthesis	KEGG pathway	0.000148305	Metabolism	Biosynthesis of other secondary metabolites
53	map00020	Citrate cycle (TCA cycle)	KEGG pathway	0.0870882	Metabolism	Carbohydrate metabolism
51	map00630	Glyoxylate and dicarboxylate metabolism	KEGG pathway	0.287718	Metabolism	Carbohydrate metabolism
49	map00330	Arginine and proline metabolism	KEGG pathway	0.000101819	Metabolism	Amino acid metabolism
46	map00071	Fatty acid degradation	KEGG pathway	0.00889062	Metabolism	Lipid metabolism
45	map04146	Peroxisome	KEGG pathway	0.284098	Cellular Processes	Transport and catabolism
45	map04075	Plant hormone signal transduction	KEGG pathway	0.722608	Environmental Information Processing	Signal transduction
44	map00480	Glutathione metabolism	KEGG pathway	0.00170915	Metabolism	Metabolism of other amino acids
43	map04016	MAPK signaling pathway - plant	KEGG pathway	0.434986	Environmental Information Processing	Signal transduction
42	map00941	Flavonoid biosynthesis	KEGG pathway	6.91187e-17	Metabolism	Biosynthesis of other secondary metabolites
42	map00051	Fructose and mannose metabolism	KEGG pathway	0.00167074	Metabolism	Carbohydrate metabolism
42	map03008	Ribosome biogenesis in eukaryotes	KEGG pathway	0.720583	Genetic Information Processing	Translation
41	map00030	Pentose phosphate pathway	KEGG pathway	0.000455773	Metabolism	Carbohydrate metabolism
38	map00561	Glycerolipid metabolism	KEGG pathway	0.0421916	Metabolism	Lipid metabolism
38	map00260	Glycine, serine and threonine metabolism	KEGG pathway	0.249859	Metabolism	Amino acid metabolism
38	map03015	mRNA surveillance pathway	KEGG pathway	1	Genetic Information Processing	Translation
37	map04712	Circadian rhythm - plant	KEGG pathway	1.1603e-05	Organismal Systems	Environmental adaptation
36	map00040	Pentose and glucuronate interconversions	KEGG pathway	0.000444613	Metabolism	Carbohydrate metabolism
36	map00350	Tyrosine metabolism	KEGG pathway	0.00196831	Metabolism	Amino acid metabolism
36	map00250	Alanine, aspartate and glutamate metabolism	KEGG pathway	0.0156891	Metabolism	Amino acid metabolism
36	map00280	Valine, leucine and isoleucine degradation	KEGG pathway	0.104949	Metabolism	Amino acid metabolism
34	map03050	Proteasome	KEGG pathway	0.664932	Genetic Information Processing	Folding, sorting and degradation
32	map00380	Tryptophan metabolism	KEGG pathway	0.169268	Metabolism	Amino acid metabolism
32	map03018	RNA degradation	KEGG pathway	1	Genetic Information Processing	Folding, sorting and degradation
29	map00770	Pantothenate and CoA biosynthesis	KEGG pathway	0.0252941	Metabolism	Metabolism of cofactors and vitamins
28	map00460	Cyanoamino acid metabolism	KEGG pathway	0.00431537	Metabolism	Metabolism of other amino acids
27	map00410	beta-Alanine metabolism	KEGG pathway	0.242849	Metabolism	Metabolism of other amino acids
27	map00310	Lysine degradation	KEGG pathway	0.463462	Metabolism	Amino acid metabolism
23	map00052	Galactose metabolism	KEGG pathway	0.0215747	Metabolism	Carbohydrate metabolism
22	map00640	Propanoate metabolism	KEGG pathway	0.66249	Metabolism	Carbohydrate metabolism
22	map03060	Protein export	KEGG pathway	0.667968	Genetic Information Processing	Folding, sorting and degradation
21	map00400	Phenylalanine, tyrosine and tryptophan biosynthesis	KEGG pathway	0.0361853	Metabolism	Amino acid metabolism
20	map00970	Aminoacyl-tRNA biosynthesis	KEGG pathway	0.907951	Genetic Information Processing	Translation
19	map00950	Isoquinoline alkaloid biosynthesis	KEGG pathway	0.00592768	Metabolism	Biosynthesis of other secondary metabolites
19	map00360	Phenylalanine metabolism	KEGG pathway	0.171962	Metabolism	Amino acid metabolism
19	map00220	Arginine biosynthesis	KEGG pathway	0.447722	Metabolism	Amino acid metabolism
19	map04070	Phosphatidylinositol signaling system	KEGG pathway	1	Environmental Information Processing	Signal transduction
19	map00564	Glycerophospholipid metabolism	KEGG pathway	1	Metabolism	Lipid metabolism
18	map00920	Sulfur metabolism	KEGG pathway	0.110466	Metabolism	Energy metabolism
17	map00592	alpha-Linolenic acid metabolism	KEGG pathway	0.0872132	Metabolism	Lipid metabolism
17	map00910	Nitrogen metabolism	KEGG pathway	0.238214	Metabolism	Energy metabolism
17	map00340	Histidine metabolism	KEGG pathway	0.344371	Metabolism	Amino acid metabolism
17	map00562	Inositol phosphate metabolism	KEGG pathway	1	Metabolism	Carbohydrate metabolism
16	map00903	Limonene and pinene degradation	KEGG pathway	0.0339685	Metabolism	Metabolism of terpenoids and polyketides
16	map00130	Ubiquinone and other terpenoid-quinone biosynthesis	KEGG pathway	0.07299	Metabolism	Metabolism of cofactors and vitamins
16	map00240	Pyrimidine metabolism	KEGG pathway	0.890122	Metabolism	Nucleotide metabolism
15	map00061	Fatty acid biosynthesis	KEGG pathway	0.729193	Metabolism	Lipid metabolism
13	map00945	Stilbenoid, diarylheptanoid and gingerol biosynthesis	KEGG pathway	6.58086e-05	Metabolism	Biosynthesis of other secondary metabolites
13	map02010	ABC transporters	KEGG pathway	0.710077	Environmental Information Processing	Membrane transport
13	map01040	Biosynthesis of unsaturated fatty acids	KEGG pathway	0.762797	Metabolism	Lipid metabolism
13	map00513	Various types of N-glycan biosynthesis	KEGG pathway	0.81797	Metabolism	Glycan biosynthesis and metabolism
12	map00261	Monobactam biosynthesis	KEGG pathway	0.0557621	Metabolism	Biosynthesis of other secondary metabolites
12	map00960	Tropane, piperidine and pyridine alkaloid biosynthesis	KEGG pathway	0.23316	Metabolism	Biosynthesis of other secondary metabolites
12	map00730	Thiamine metabolism	KEGG pathway	0.244291	Metabolism	Metabolism of cofactors and vitamins
12	map00300	Lysine biosynthesis	KEGG pathway	0.452448	Metabolism	Amino acid metabolism
12	map00860	Porphyrin and chlorophyll metabolism	KEGG pathway	0.714554	Metabolism	Metabolism of cofactors and vitamins
11	map00450	Selenocompound metabolism	KEGG pathway	0.31371	Metabolism	Metabolism of other amino acids
10	map00780	Biotin metabolism	KEGG pathway	0.0433954	Metabolism	Metabolism of cofactors and vitamins
10	map00760	Nicotinate and nicotinamide metabolism	KEGG pathway	0.241076	Metabolism	Metabolism of cofactors and vitamins
10	map00650	Butanoate metabolism	KEGG pathway	0.730749	Metabolism	Carbohydrate metabolism
10	map00900	Terpenoid backbone biosynthesis	KEGG pathway	1	Metabolism	Metabolism of terpenoids and polyketides
10	map04136	Autophagy - other	KEGG pathway	1	Cellular Processes	Transport and catabolism
10	map03420	Nucleotide excision repair	KEGG pathway	1	Genetic Information Processing	Replication and repair
9	map00600	Sphingolipid metabolism	KEGG pathway	0.485795	Metabolism	Lipid metabolism
9	map00510	N-Glycan biosynthesis	KEGG pathway	1	Metabolism	Glycan biosynthesis and metabolism
8	map00908	Zeatin biosynthesis	KEGG pathway	0.0794544	Metabolism	Metabolism of terpenoids and polyketides
8	map00195	Photosynthesis	KEGG pathway	0.722714	Metabolism	Energy metabolism
8	map00100	Steroid biosynthesis	KEGG pathway	1	Metabolism	Lipid metabolism
7	map00740	Riboflavin metabolism	KEGG pathway	0.329534	Metabolism	Metabolism of cofactors and vitamins
7	map00750	Vitamin B6 metabolism	KEGG pathway	0.400726	Metabolism	Metabolism of cofactors and vitamins
7	map00290	Valine, leucine and isoleucine biosynthesis	KEGG pathway	1	Metabolism	Amino acid metabolism
7	map04130	SNARE interactions in vesicular transport	KEGG pathway	1	Genetic Information Processing	Folding, sorting and degradation
6	map00670	One carbon pool by folate	KEGG pathway	1	Metabolism	Metabolism of cofactors and vitamins
6	map00565	Ether lipid metabolism	KEGG pathway	1	Metabolism	Lipid metabolism
6	map03022	Basal transcription factors	KEGG pathway	1	Genetic Information Processing	Transcription
5	map00430	Taurine and hypotaurine metabolism	KEGG pathway	0.280214	Metabolism	Metabolism of other amino acids
5	map00590	Arachidonic acid metabolism	KEGG pathway	0.721424	Metabolism	Lipid metabolism
5	map04122	Sulfur relay system	KEGG pathway	0.721424	Genetic Information Processing	Folding, sorting and degradation
5	map03410	Base excision repair	KEGG pathway	1	Genetic Information Processing	Replication and repair
5	map03030	DNA replication	KEGG pathway	1	Genetic Information Processing	Replication and repair
5	map03440	Homologous recombination	KEGG pathway	1	Genetic Information Processing	Replication and repair
4	map00514	Other types of O-glycan biosynthesis	KEGG pathway	0.66854	Metabolism	Glycan biosynthesis and metabolism
4	map00073	Cutin, suberine and wax biosynthesis	KEGG pathway	0.723719	Metabolism	Lipid metabolism
4	map00790	Folate biosynthesis	KEGG pathway	1	Metabolism	Metabolism of cofactors and vitamins
4	map00062	Fatty acid elongation	KEGG pathway	1	Metabolism	Lipid metabolism
4	map03430	Mismatch repair	KEGG pathway	1	Genetic Information Processing	Replication and repair
3	map00902	Monoterpenoid biosynthesis	KEGG pathway	0.0439971	Metabolism	Metabolism of terpenoids and polyketides
3	map00944	Flavone and flavonol biosynthesis	KEGG pathway	0.497278	Metabolism	Biosynthesis of other secondary metabolites
3	map00904	Diterpenoid biosynthesis	KEGG pathway	0.67693	Metabolism	Metabolism of terpenoids and polyketides
3	map00531	Glycosaminoglycan degradation	KEGG pathway	0.821487	Metabolism	Glycan biosynthesis and metabolism
2	map00523	Polyketide sugar unit biosynthesis	KEGG pathway	0.276206	Metabolism	Metabolism of terpenoids and polyketides
2	map00998	Biosynthesis of various secondary metabolites - part 2	KEGG pathway	0.363721	Metabolism	Biosynthesis of other secondary metabolites
2	map00232	Caffeine metabolism	KEGG pathway	0.524062	Metabolism	Biosynthesis of other secondary metabolites
2	map00909	Sesquiterpenoid and triterpenoid biosynthesis	KEGG pathway	0.718148	Metabolism	Metabolism of terpenoids and polyketides
2	map00965	Betalain biosynthesis	KEGG pathway	0.744748	Metabolism	Biosynthesis of other secondary metabolites
2	map00905	Brassinosteroid biosynthesis	KEGG pathway	0.798901	Metabolism	Metabolism of terpenoids and polyketides
2	map00966	Glucosinolate biosynthesis	KEGG pathway	0.876145	Metabolism	Biosynthesis of other secondary metabolites
2	map00524	Neomycin, kanamycin and gentamicin biosynthesis	KEGG pathway	0.987784	Metabolism	Biosynthesis of other secondary metabolites
2	map00511	Other glycan degradation	KEGG pathway	1	Metabolism	Glycan biosynthesis and metabolism
2	map00660	C5-Branched dibasic acid metabolism	KEGG pathway	1	Metabolism	Carbohydrate metabolism
2	map03020	RNA polymerase	KEGG pathway	1	Genetic Information Processing	Transcription
1	map00942	Anthocyanin biosynthesis	KEGG pathway	0.529007	Metabolism	Biosynthesis of other secondary metabolites
1	map00604	Glycosphingolipid biosynthesis - ganglio series	KEGG pathway	0.796869	Metabolism	Glycan biosynthesis and metabolism
1	map00515	Mannose type O-glycan biosynthesis	KEGG pathway	0.796869	Metabolism	Glycan biosynthesis and metabolism
1	map00196	Photosynthesis - antenna proteins	KEGG pathway	0.903677	Metabolism	Energy metabolism
1	map00603	Glycosphingolipid biosynthesis - globo and isoglobo series	KEGG pathway	0.903677	Metabolism	Glycan biosynthesis and metabolism
1	map00440	Phosphonate and phosphinate metabolism	KEGG pathway	1	Metabolism	Metabolism of other amino acids
1	map00591	Linoleic acid metabolism	KEGG pathway	1	Metabolism	Lipid metabolism
1	map00563	Glycosylphosphatidylinositol (GPI)-anchor biosynthesis	KEGG pathway	1	Metabolism	Glycan biosynthesis and metabolism

## Sheet: Table S8
Table S8. DEGs involved in plant hormone signal transduction pathway.
Transcriptome ID	Gene annotation	CsHG1	CsHG2	CsHG3	CsIG2	CsIG3	CsIG4
DN7830_c0_g1	TGA	0.07	0.05	0.1	18.62	9.11	0.33
DN4073_c0_g2	PR1	6.2	12.11	2.09	81.11	60.48	236.51
DN161137_c0_g1	PR1	0	0	0	0.33	15.62	14.48
DN1464_c0_g2	PP2C	3.77	5.34	5.52	20.2	27.02	12.6
DN205_c0_g1	PP2C	3.14	4.6	4.34	18.18	25.91	7.08
DN71697_c0_g1	PP2C	0.23	0.46	0.36	2.38	1.34	1.65
DN12221_c0_g1	PP2C	2.38	2.71	2.66	18.1	13.94	6.1
DN84413_c0_g1	PP2C	0.24	0.28	0.84	4.68	1.29	1.83
DN50727_c0_g1	PP2C	0	0.36	0.04	3.49	1.19	1.67
DN3313_c0_g1	PP2C	9.62	3.43	20.31	2.27	0.18	0.54
DN101453_c0_g2	PYL	0	0	0	1.98	0.89	1.91
DN15157_c0_g1	PP2C	0	0.03	0	0.8	7.5	0.11
DN18747_c0_g1	PP2C	0	0	0	0.32	0.99	2.23
DN390_c0_g1	SnRK2	3.45	1.66	2.23	24.64	9.03	18.89
DN20103_c0_g1	SnRK2	4.16	3.16	4.77	49.09	72.69	28.45
DN29796_c0_g1	SnRK2	9.67	12.47	15.35	124.02	24.14	38.88
DN206_c0_g1	JAZ	15.41	16.5	17.46	136.36	103.37	74.18
DN551_c0_g1	JAZ	6.04	6.22	4.27	40.63	15.29	45.35
DN3607_c0_g2	JAZ	0.48	0.57	0.08	7.43	37.03	8.37
DN8889_c0_g1	JAZ	0.42	0.19	0.43	4.33	13.89	5.42
DN3607_c0_g1	JAZ	2.71	2.37	3.41	23.24	28.84	7.9
DN87809_c0_g2	JAZ	0	0.7	0.14	1.26	50.12	6.3
DN190_c0_g2	JAZ	2.98	3.89	4.32	26.61	17.02	6.4
DN1812_c0_g1	JAZ	1.81	1.12	3.35	6.04	42.13	13.23

## Sheet: Table S9
Table S9. DEGs involved in plant-pathogen interaction pathways.
Transcriptome ID	Gene annotation	CsHG1	CsHG2	CsHG3	CsIG2	CsIG3	CsIG4
DN2131_c0_g1	CDPK	11.75	18.1	9.91	60.77	37.43	33.6
DN668_c0_g1	WRKY 65	11.5	22.93	7.8	64.67	49.29	53.19
DN10535_c0_g1	MEKK	0.43	0.96	0.71	4.89	2.74	1.78
DN12274_c0_g2	LRR	4.77	6.18	5.26	16.98	27.77	22.57
DN32621_c0_g1	LRR	0.7	1.24	1.76	8.11	0.97	5.06
DN3123_c0_g1	MKK5	4.05	5.1	3.47	14.72	33.12	20.73
DN11333_c0_g1	WRKY28	2.62	3.87	4.97	47.46	24.62	3.98
DN5171_c0_g1	WRKY11	5.12	6.25	4.35	66.28	29.23	22.73
DN1594_c0_g1	WRKY51	7.73	8.97	7.46	84.95	67.8	26.85
DN8008_c0_g1	CML	1.28	4.22	1.68	6.51	24.81	13.5
DN3531_c0_g1	NHO	1.75	2.89	1.31	23.07	16.25	14.03
DN66080_c0_g3	LRR	0.18	0.41	0.18	3.66	2.92	0.45
DN32682_c0_g1	CML	19.72	20.05	12.33	57.1	250.1	116.74
DN1547_c0_g1	CDPK	1.84	1.44	1.23	11.78	23.97	6.46
DN6903_c0_g1	WRKY71	1.2	0.84	1.6	29.46	12.6	10.3
DN2916_c0_g1	WRKY42	0	0.23	1.32	6.9	4.36	7.1
DN9673_c0_g1	WRKY41	0.06	0.71	0.19	2.16	8.1	0.73
DN5193_c0_g1	WRKY28	1.72	1.6	1.81	36.58	38.52	2.23
DN10296_c1_g2	LRR	0.14	0.29	0.04	6.55	1.2	0.41
DN4073_c0_g2	PR1	6.2	12.11	2.09	81.11	60.48	236.51
DN13060_c0_g1	WRKY71	0.46	1.37	0.34	11.74	19.34	12.08
DN11434_c0_g1	WRKY4	43.4	37.39	62.28	6.58	1.04	10.28
DN107814_c1_g1	WRKY42	0	0.29	0.15	1.8	3.22	1.04
DN5249_c0_g2	WRKY42	0.51	0.78	0.41	22.87	17.63	4.49
DN37001_c0_g1	LRR	0	0.06	0.08	2.4	1.13	0.8
DN67977_c0_g2	LRR	0	0.06	0	1.67	1.25	1.05
DN16882_c0_g1	WRKY12	18.69	19.6	34.81	3.05	1.17	0.31
DN24610_c0_g3	WRKY75	1.13	0.81	0.78	63.5	65.19	25.59
DN6702_c0_g1	LRR	0.15	0.22	0.24	4.88	24.07	0.4
DN29243_c0_g1	WRKY2	19.83	14.85	25.44	6.67	0.86	3.51
DN10031_c0_g1	PR10	56.85	84.42	18.32	3450.1	4183.79	3054.42
DN10031_c0_g2	PR10	47.7	100.96	24.04	3232.64	5843.83	5442.23
DN24610_c0_g2	WRKY75	0	0.95	0.48	46.37	66.99	8.3
DN745_c0_g1	PR10	381.42	897.89	76.62	22806.5	61216.9	32740.8
DN15628_c0_g1	CML	0	0	0	4.79	16.23	4.36
DN10917_c0_g1	PR10	89.59	157.76	11.13	5007.1	12645.4	6478.83
DN23368_c0_g1	WRKY27	0	0	0.04	4.75	2.55	0.07
DN118185_c0_g2	PR10	76.58	76.84	28.8	4828.08	6507.56	1529.86
DN118185_c0_g1	PR10	37.3	5.49	5.09	1373.88	1420.51	726.13
DN107229_c0_g1	PR10	68.6	96.66	0	2886.47	9284.48	2134
DN28679_c0_g1	MEKK7	0	0.01	0.01	0.75	5.16	0.07
DN13550_c0_g1	PR10	0	0	0	20.07	51.7	2.06
DN5835_c1_g1	WRKY42	0.13	0.28	0	27.93	85	2.09
DN22378_c0_g1	PR10	265.64	732.61	69.12	27003.4	85261.5	18939.1
DN691_c1_g1	PR10	1.36	7.28	1.23	1329.38	2531.42	673.69
DN26197_c0_g1	PR10	0	0	0	187.59	446.59	118.8
DN5249_c0_g1	WRKY31	0	0.21	0	24.87	66.41	7.44
DN117256_c0_g1	PR10	0.91	10.3	2.91	805.83	1901.82	842.47
DN23971_c0_g1	WRKY72	0	0	0	2.86	5.48	0
DN161137_c0_g1	PR1	0	0	0	0.33	15.62	14.48
DN3184_c0_g1	CML	0	0	0	16.53	79.17	2.57
DN23183_c0_g1	PRB1-3	329.11	71.59	11.03	3390.39	2841.98	850.72
DN7695_c0_g2	PR4	8.59	40.54	6.7	3574.8	10601.6	2817.15
DN22997_c0_g1	PRB1-3	0	0	0	2.62	15.2	0.25
DN21329_c0_g3	RIN4	2.15	1.93	1.25	5.32	5.48	6.88
DN1552_c0_g1	RIN4	12.65	16.33	8.95	39.65	209.61	45.32
DN2881_c3_g1	RIN4	0	0	0	6.11	3.1	1.46
DN18688_c0_g1	RGA2	1.61	0.74	1.34	0.1	0.07	0
DN111472_c0_g1	TNL	2.17	2.41	1.72	0.1	0	0

## Sheet: Table S10
Table S10. Classification and expression levels of pathogen recognition genes.
Transcriptome ID	Subgroup	CsHG1	CsHG2	CsHG3	CsIG2	CsIG3	CsIG4
DN10448_c0_g1	RLK	0	0	0.12	3.43	11.69	0.11
DN10624_c0_g1	RLK	0.35	0.66	0.52	3.88	4.84	3.46
DN10813_c2_g1	RLK	0.37	0.84	0.22	3.51	14.41	0.66
DN109057_c0_g2	RLK	0	0	0	0.34	0.73	0.87
DN111786_c0_g2	RLK	0	0.02	0	0.25	0.89	1.7
DN11373_c0_g1	RLK	2.76	1.01	0.38	11.61	26.74	9.77
DN1150_c0_g1	RLK	0.34	0.53	0.48	8.58	4.65	1.17
DN11513_c0_g1	RLK	1.48	0.41	0.49	4.51	4.63	6.51
DN12187_c0_g1	RLK	1.4	1.43	1.32	6.31	5.71	4.21
DN130383_c0_g1	RLK	1.04	1.32	0.08	0	0	0
DN13429_c0_g1	RLK	6.34	11.81	9.28	27.01	5.45	40.22
DN13579_c0_g1	RLK	1.39	2.24	0.98	8.24	5.36	4.05
DN13579_c0_g2	RLK	0	0.08	0.07	0.46	0.95	1.67
DN136939_c0_g1	RLK	1.53	1.46	0.2	0	0	0
DN14122_c1_g1	RLK	33.27	33.09	65.67	4.09	3.34	2.59
DN1547_c0_g1	RLK	1.84	1.44	1.23	11.78	23.97	6.46
DN15900_c0_g1	RLK	0.21	0.02	0.09	5.3	9.94	0.52
DN16573_c0_g1	RLK	2.33	4.25	2.29	20.8	20.23	12.11
DN168802_c0_g1	RLK	17.45	21.19	0.43	0	0	0
DN1690_c0_g1	RLK	2.63	2.95	2.86	19.28	11.35	6.98
DN17389_c0_g1	RLK	2.71	2.73	5.71	34.5	12.01	62.01
DN18086_c1_g3	RLK	4.75	4.92	7.75	0.77	0.65	1.84
DN18289_c0_g2	RLK	0.52	0.49	0.49	2.55	1.16	1.5
DN18400_c0_g1	RLK	0	0.04	0.05	2.83	5.01	0.5
DN18438_c0_g1	RLK	0.24	0.22	0.29	3.01	0.83	0.56
DN2005_c0_g1	RLK	39.2	37.16	76.51	11.26	5.71	7.95
DN20103_c0_g1	RLK	4.16	3.16	4.77	49.09	72.69	28.45
DN20403_c1_g1	RLK	1.45	1.06	3.14	15.97	42.3	5.84
DN2131_c0_g1	RLK	11.75	18.1	9.91	60.77	37.43	33.6
DN2207_c0_g1	RLK	28.6	17.5	46.75	0	0	0
DN2365_c0_g1	RLK	6.1	6.07	4.09	23.63	37.39	21.64
DN2398_c0_g4	RLK	3.37	5.68	8.79	60.2	17.94	44.9
DN24747_c0_g1	RLK	0.14	0.31	0.27	5.93	4.32	0.78
DN25758_c0_g3	RLK	2.1	1.87	0.05	0	0	0
DN25767_c0_g1	RLK	0	0	0.02	2.19	0	1.48
DN26550_c1_g1	RLK	0.08	0.14	0.14	0.76	2.1	6.51
DN28631_c0_g1	RLK	7.6	10.1	1.96	53.42	66.23	37.41
DN28679_c0_g1	RLK	0	0.01	0.01	0.75	5.16	0.07
DN3123_c0_g1	RLK	4.05	5.1	3.47	14.72	33.12	20.73
DN3810_c0_g1	RLK	0.48	0.76	0.47	4.3	7.67	3.37
DN38980_c0_g1	RLK	3.27	3.16	2.92	14.85	23.31	6.31
DN40181_c0_g1	RLK	0.18	0.42	0.22	2.24	2.56	1.36
DN41112_c0_g1	RLK	0	0	0	3.35	2.64	0.62
DN4275_c0_g1	RLK	0.28	0.87	0.43	6.66	30.23	1.99
DN43297_c0_g1	RLK	0.5	0.35	0.61	1.99	8.95	0.76
DN435_c0_g1	RLK	1.2	1.26	1.88	16.69	42.78	3.59
DN44124_c0_g2	RLK	1.24	1.76	0.31	0	0	0
DN4506_c0_g2	RLK	1.85	1.05	0.38	24.6	3.4	10.43
DN5052_c0_g1	RLK	0.97	0.97	0.58	15.89	15.46	8.9
DN5551_c0_g1	RLK	1.04	0.92	1.21	6.13	2.52	2.62
DN5698_c1_g1	RLK	3.64	1.78	1.42	18.51	11.89	20.16
DN67977_c0_g2	RLK	0	0.06	0	1.67	1.25	1.05
DN71666_c0_g1	RLK	1.02	11.38	1.12	0.3	0.17	0.08
DN73743_c0_g1	RLK	1.16	1.12	0	9.8	5.39	12.42
DN8050_c0_g1	RLK	5.14	3.33	3.57	17.43	25.13	19.17
DN8083_c0_g1	RLK	1.11	1.39	1.29	9.18	13.1	4.94
DN86112_c0_g1	RLK	0	0.07	0	0.51	0.92	1.82
DN9948_c1_g1	RLK	1.02	1.5	1.07	8.98	50.99	4.02
DN9979_c0_g1	RLK	0.31	0.24	0.69	3.31	4.94	1.38
DN12274_c0_g2	RLK	4.77	6.18	5.26	16.98	27.77	22.57
DN14003_c0_g1	RLK	7.58	2.1	24.15	0.97	0.27	0.97
DN2772_c0_g1	RLK	0.17	0.33	0.49	5.43	26.83	1.42
DN33991_c0_g1	RLK	0.4	0.55	0.58	7.46	7.86	0.68
DN3582_c0_g2	RLK	0.32	0.4	0.26	6.23	9.97	2.5
DN39917_c0_g1	RLK	0.7	0.77	0.79	9.35	50.36	10.17
DN4341_c0_g1	RLK	0.74	1.21	0.96	5.38	10.78	1.5
DN4506_c0_g1	RLK	1.77	2.68	1.18	16.97	11	7.81
DN53929_c0_g2	RLK	0.04	0.1	0.06	2.1	1.69	0.82
DN66080_c0_g3	RLK	0.18	0.41	0.18	3.66	2.92	0.45
DN9608_c0_g1	RLK	0.18	0.31	0.18	9.22	8.55	0.43
DN10296_c1_g2	RLP	0.14	0.29	0.04	6.55	1.2	0.41
DN112080_c0_g3	RLP	0	0	0	2.13	0.41	1.13
DN122215_c0_g1	RLP	0.82	1.76	0.25	45.29	49.44	31.67
DN1277_c0_g1	RLP	14.13	14.41	42.37	1.93	1.39	0.61
DN1316_c1_g1	RLP	0	0.58	0	34.98	71.67	331.43
DN13509_c0_g1	RLP	1.03	1.11	1.26	0.46	0.08	0.06
DN14736_c0_g1	RLP	0.85	1.19	0.81	0.29	0.03	0.21
DN16575_c0_g1	RLP	0	0.02	0	3.09	1.13	0.06
DN1781_c0_g1	RLP	50.06	64.27	103.8	8.93	6.31	5.08
DN1802_c0_g1	RLP	1.93	7	0.7	375.72	992.21	316.68
DN1802_c0_g2	RLP	0.14	0.44	0.13	17.39	39.64	12.94
DN18430_c0_g1	RLP	0.15	0.82	0.43	2.03	1.5	4.44
DN26222_c0_g1	RLP	0.84	4.24	0.18	62.19	48.6	115.72
DN281_c0_g1	RLP	1.22	3.9	1.08	337.86	158.63	35.16
DN281_c0_g2	RLP	342.06	319.61	265.11	1110.48	2643.74	1701.97
DN29751_c0_g2	RLP	0.11	0.25	0.11	0.93	2.12	0.86
DN335_c0_g2	RLP	1.14	1.34	6.07	27.03	45.57	16.72
DN33904_c0_g1	RLP	1.78	10.89	0.7	407.56	1514.53	156.42
DN38418_c0_g1	RLP	0	0	0	5.7	18.11	35.18
DN5708_c0_g1	RLP	0.1	2.95	0.18	107.19	972.79	395.77
DN60271_c0_g1	RLP	11.79	47.34	6.87	160.72	251.86	431.18
DN6702_c0_g1	RLP	0.15	0.22	0.24	4.88	24.07	0.4
DN753_c0_g1	RLP	56.15	52.57	37.84	291.47	148.53	177.9
DN993_c0_g1	RLP	0.27	0.7	0.42	19.85	19.42	6.71
DN993_c0_g2	RLP	0.16	3.01	0.1	45.93	39.7	14.07
DN115646_c0_g1	RLP	0	0	0	0.4	0.51	2.92
DN130247_c0_g1	RLP	2.09	2.2	0.05	0	0	0
DN22936_c0_g1	RLP	7.12	17.1	2.58	51.57	179.75	85.23
DN29113_c0_g2	RLP	2.01	2.66	3.19	12.45	8.57	24.2
DN59617_c0_g1	RLP	2.81	3.47	0.11	0	0	0
DN9384_c0_g1	RLP	1.16	0.79	0.46	9.79	13.24	3.29
DN104324_c0_g2	CNL	0.88	1.17	1.12	0	0	0
DN11683_c0_g2	CNL	1.64	2.21	2.4	7.66	8.38	6.12
DN11974_c0_g1	CNL	0.18	0.44	0.28	4.79	3.49	8.91
DN15156_c0_g1	CNL	0.33	0.35	0.28	2.27	1.94	0.92
DN167185_c0_g1	CNL	5.79	5.5	0.09	0	0	0
DN23949_c0_g1	CNL	0.6	0.96	1.22	0.05	0	0
DN28690_c0_g2	CNL	6.64	5.38	0.34	0	0	0
DN3367_c0_g1	CNL	5.38	2.6	13.38	0.2	0.04	0.32
DN34455_c0_g1	CNL	0.17	0.29	0.03	27.74	11.69	1.79
DN36978_c0_g1	CNL	0.32	0.18	0.46	1.92	3.06	0.69
DN10535_c0_g1	CNL	0.43	0.96	0.71	4.89	2.74	1.78
DN29796_c0_g1	CNL	9.67	12.47	15.35	124.02	24.14	38.88
DN30423_c0_g1	CNL	1.11	1.77	0.03	0	0	0
DN4121_c0_g1	CNL	3.93	5.58	7.25	17.62	19.29	13.42
DN4621_c1_g1	CNL	7.44	7.42	10.78	2.29	1.12	1.76
DN4621_c2_g1	CNL	3.57	3.4	6.01	2.05	0.55	0.36
DN6229_c0_g1	CNL	9.39	11.48	21.99	4.1	1.75	1.8
DN10326_c0_g1	CNL	18.32	20.17	25.24	3.44	1.12	4.98
DN10633_c0_g2	CNL	1.95	12.55	19.64	0.09	0.35	0.02
DN130645_c0_g1	CNL	0.19	2.09	0.07	0	0	0.02
DN18688_c0_g1	CNL	1.61	0.74	1.34	0.1	0.07	0
DN32037_c0_g2	CNL	24.09	14.37	43.95	7.78	3.7	5.19
DN38418_c0_g2	CNL	128.05	46.49	125.64	611.52	811.16	551.59
DN10805_c0_g2	CNL	3.68	1.23	0.17	0	0	0
DN20243_c0_g3	CNL	0.25	0.45	1.35	0	0	0
DN19011_c0_g2	CNL	2.07	1.51	3.9	0.82	0.22	0.28
DN7617_c8_g1	CNL	0	0.1	0.25	1.93	12.77	1.05
DN7654_c0_g1	CNL	0.37	0.36	0.35	24.53	6.97	0.91
DN41823_c0_g1	TNL	2.64	3.68	2.27	14.41	26.32	13.8
DN52476_c0_g2	TNL	0	0.02	0	0.15	1.07	2.06
DN6628_c0_g1	TNL	0.33	0.16	0.39	10.3	41.23	2.73
DN6945_c0_g3	TNL	2.41	2.14	2.92	0.54	0.28	0.16
DN7553_c0_g1	TNL	2.77	1.86	1.92	10.61	9.15	9.42
DN7839_c0_g1	TNL	0.3	0	0	4.2	3.39	1.79
DN7839_c0_g2	TNL	0.19	0.69	0.11	4.84	39.97	18.68
DN88931_c0_g2	TNL	1.76	1.76	1.4	0	0	0
DN94148_c0_g1	TNL	0	0	0	0	2.15	1.57
DN11264_c0_g2	LECRK	0.49	0.25	0.3	6.21	4.86	4.43
DN12359_c1_g2	LECRK	0.4	0.42	0.25	3.92	5.75	1.03
DN22025_c0_g1	LECRK	0.78	1.06	0.42	14	6.59	1.79
DN7674_c0_g1	LECRK	2.39	2.15	1.52	10.62	35.6	11.06
DN152330_c0_g1	LECRK	5.93	0.2	1.24	0	0	0
DN34158_c0_g4	LECRK	12.64	13.82	10.04	98.37	66.32	103.45
DN5434_c0_g2	LECRK	0.26	3.25	1.1	46.85	9.71	6.56
DN11193_c0_g1	LYP	0	0.05	0	0	12.02	66.69
DN15486_c0_g2	LYP	0.63	0.72	0.61	3.33	8.72	1.29
DN54085_c0_g1	LYP	3.9	2.15	1.8	64	99.5	66.57
DN56015_c1_g2	LYP	0.17	0.34	0.44	3.99	1.3	1.45
DN6491_c0_g1	LYP	0.22	0.2	0.64	35.01	40.17	4.8
DN15937_c0_g1	LYK	0.09	0.03	0.02	5.86	0.81	1.58
DN4299_c0_g1	LYK	1.6	2.04	1.52	19.22	31.31	5.5

[truncated: 3 more sheets: Table S11, Table S12, Table S13]
